# Supplementary material for: Crystal structure of potassium chloride monohydrate: water intercalation into the B1 structure of KCl under high pressure
Source: Acta Crystallogr C Struct Chem. 2022 Dec 1;78(Pt 12):749–54. doi: 10.1107/S2053229622011135 (PMC9720884; doi:10.1107/S2053229622011135)
Supplement: Supplementary file 1 [file c-78-00749-sup1.cif]

##############################################################################
#                                                                            #
# This CIF contains the data in a paper accepted for publication in          #
# Acta Crystallographica Section C. It conforms to the requirements of       #
# Notes for Authors for Acta Crystallographica Section C, and has been       #
# peer reviewed under the auspices of the IUCr Commission on Journals.       #
#                                                                            #
# Full details of the Crystallographic Information File format               #
# are given in the paper "The Crystallographic Information File (CIF):       #
# a New Standard Archive File for Crystallography" by S. R. Hall, F. H.      #
# Allen and I. D. Brown [Acta Cryst. (1991), A47, 655-685].                  #
#                                                                            #
# The current version of the core CIF dictionary is obtainable from          #
# ftp://ftp.iucr.org/pub/cif_core.dic.                                       #
#                                                                            #
# Software is freely available for graphical display of the structure(s)     #
# in this CIF. For information consult the CIF software page                 #
# http://www.iucr.org/resources/cif/software.                                #
#                                                                            #
# This file may be used for bona fide research purposes within the           #
# scientific community so long as proper attribution is given to the journal # 
# article from which it was obtained.                                        #
#                                                                            #
##############################################################################
data_global
_audit_creation_method     'WinGX routine CIF_UPDATE'
_audit_conform_dict_name     cif_core.dic
_audit_conform_dict_version     2.4.3
_journal_data_validation_number     ?
_journal_date_recd_electronic     2022-10-31
_journal_date_accepted     2022-11-21
_journal_name_full     'Acta Crystallographica, Section C'
_journal_year     2022
_journal_volume     78
_journal_issue     12
_journal_page_first               749
_journal_page_last                754
_journal_paper_category     FA
_journal_paper_doi     10.1107/S2053229622011135
_journal_coeditor_code     EF3038
_publ_contact_author_name     'Yamashita, Keishiro'
_publ_contact_author_address
;
  Institute of Physical Chemistry
  University of Innsbruck
  Innrain 52c
  6020 Innsbruck
  Austria
;
_publ_contact_author_email     'Keishiro.Yamashita@uibk.ac.at'
_publ_contact_author_fax     ' '
_publ_contact_author_phone     '+43 512 507 58047'
_publ_section_title
; ?
;
_publ_section_title_footnote
; ?
;
loop_
    _publ_author_name
    _publ_author_footnote
    _publ_author_address
    'Yamashita, Keishiro'
;
  Geochemical Research Center
  Graduate School of Science
  The University of Tokyo
  Hongo 7-3-1, Bunkyo-ku
  113-0033 Tokyo
  Japan
;
;
   k1c.yamas@eqchem.s.u-tokyo.ac.jp
;
    'Komatsu, Kazuki'
;
  Geochemical Research Center
  Graduate School of Science
  The University of Tokyo
  Hongo 7-3-1, Bunkyo-ku
  113-0033 Tokyo
  Japan
;
;
  kom@eqchem.s.u-tokyo.ac.jp
;
    'Kagi, Hiroyuki'
;
  Geochemical Research Center
  Graduate School of Science
  The University of Tokyo
  Hongo 7-3-1, Bunkyo-ku
  113-0033 Tokyo
  Japan
;
;
  kagi@eqchem.s.u-tokyo.ac.jp
;
_publ_section_synopsis
; ?
;
data_I
_audit_creation_method     'WinGX routine CIF_UPDATE'
_chemical_formula_sum     'Cl H2 K O'
_chemical_formula_weight     92.57
_symmetry_cell_setting     monoclinic
_symmetry_space_group_name_H-M     'P 21/n'
_symmetry_space_group_name_Hall     '-P 2yn'
loop_
    _space_group_symop_operation_xyz
    'x, y, z'
    '-x+1/2, y+1/2, -z+1/2'
    '-x, -y, -z'
    'x-1/2, -y-1/2, z-1/2'
_cell_length_a     5.687(7)
_cell_length_b     6.3969(9)
_cell_length_c     8.447(3)
_cell_angle_alpha     90
_cell_angle_beta     107.08(8)
_cell_angle_gamma     90
_cell_volume     293.7(4)
_cell_formula_units_Z     4
_cell_measurement_reflns_used     890
_cell_measurement_theta_min     2.5310
_cell_measurement_theta_max     26.7070
_cell_measurement_temperature     295
_exptl_crystal_description     'Bladed'
_exptl_crystal_colour     'Colorless'
_exptl_crystal_size_max     0.2200
_exptl_crystal_size_mid     0.1800
_exptl_crystal_size_min     0.0900
_exptl_crystal_density_diffrn     2.093
_exptl_crystal_F_000     184
_exptl_absorpt_coefficient_mu     2.399
_exptl_absorpt_correction_type     none
_diffrn_ambient_temperature     300
_diffrn_source     'Rotating-anode X-ray tube'
_diffrn_radiation_type     MoK\a
_diffrn_radiation_wavelength     0.71073
_diffrn_radiation_monochromator     mirror
_diffrn_measurement_device_type     'ROD, Synergy Custom system, HyPix'
_diffrn_measurement_device     'four-circle diffractometer'
_diffrn_measurement_method     '\w scans'
_diffrn_detector     'Hybrid Pixel Array Detector'
_diffrn_detector_area_resol_mean     10.0000
_diffrn_reflns_number     892
_diffrn_reflns_av_R_equivalents     0.135
_diffrn_reflns_av_sigmaI/netI     0.0028
_diffrn_reflns_theta_min     4.064
_diffrn_reflns_theta_max     25.314
_diffrn_reflns_theta_full     25.242
_diffrn_measured_fraction_theta_max     0.274
_diffrn_measured_fraction_theta_full     0.272
_diffrn_reflns_limit_h_min     -3
_diffrn_reflns_limit_h_max     3
_diffrn_reflns_limit_k_min     -7
_diffrn_reflns_limit_k_max     7
_diffrn_reflns_limit_l_min     -8
_diffrn_reflns_limit_l_max     7
_diffrn_radiation_probe     x-ray
loop_
    _refln_index_h
    _refln_index_k
    _refln_index_l
    0 2 0
    1 2 0
    1 3 0
    1 4 0
    1 5 0
    2 5 0
    0 6 0
    1 6 0
    2 6 0
    1 7 0
    2 7 0
    1 0 1
    0 1 1
    1 1 1
    -1 2 1
    0 2 1
    1 2 1
    2 2 1
    -1 3 1
    0 3 1
    1 3 1
    2 3 1
    -1 4 1
    0 4 1
    1 4 1
    2 4 1
    -1 5 1
    0 5 1
    1 5 1
    2 5 1
    0 6 1
    1 6 1
    2 6 1
    -1 7 1
    0 7 1
    2 7 1
    0 0 2
    2 0 2
    0 1 2
    1 1 2
    2 1 2
    0 2 2
    1 2 2
    2 2 2
    -1 3 2
    0 3 2
    1 3 2
    2 3 2
    -1 4 2
    0 4 2
    1 4 2
    2 4 2
    -1 5 2
    0 5 2
    1 5 2
    2 5 2
    0 6 2
    1 6 2
    -1 7 2
    2 7 2
    1 0 3
    0 1 3
    1 1 3
    2 1 3
    0 2 3
    1 2 3
    2 2 3
    3 2 3
    0 3 3
    1 3 3
    2 3 3
    3 3 3
    -1 4 3
    0 4 3
    1 4 3
    2 4 3
    3 4 3
    -1 5 3
    0 5 3
    2 5 3
    -1 6 3
    0 6 3
    1 6 3
    2 6 3
    -1 7 3
    0 7 3
    2 0 4
    0 1 4
    1 1 4
    2 1 4
    0 2 4
    1 2 4
    2 2 4
    3 2 4
    2 3 4
    3 3 4
    0 4 4
    1 4 4
    3 4 4
    0 5 4
    1 5 4
    2 5 4
    3 5 4
    1 6 4
    2 6 4
    0 7 4
    1 0 5
    3 0 5
    0 1 5
    2 1 5
    3 1 5
    0 2 5
    1 2 5
    2 2 5
    3 2 5
    2 3 5
    0 4 5
    2 4 5
    0 5 5
    1 5 5
    0 6 5
    1 6 5
    0 0 6
    2 0 6
    0 1 6
    1 1 6
    2 1 6
    3 1 6
    0 2 6
    1 2 6
    2 2 6
    3 2 6
    0 3 6
    1 3 6
    2 3 6
    0 4 6
    1 4 6
    2 4 6
    0 1 7
    1 1 7
    2 1 7
    0 2 7
    1 2 7
    2 2 7
    0 4 7
    1 1 8
    1 2 8
_reflns_number_total     147
_reflns_number_gt     147
_reflns_threshold_expression     'I > 3\s(I)'
_refine_ls_structure_factor_coef     Fsqd
_refine_ls_matrix_type     full
_refine_ls_R_factor_all     0.061
_refine_ls_R_factor_gt     0.061
_refine_ls_wR_factor_ref     0.1984
_refine_ls_goodness_of_fit_ref     1.797
_refine_ls_restrained_S_all     1.797
_refine_ls_number_reflns     147
_refine_ls_number_parameters     13
_refine_ls_number_restraints     0
_refine_ls_hydrogen_treatment     undef
_refine_ls_weighting_scheme     calc
_refine_ls_weighting_details
                      'w=1/[\s^2^(Fo^2^)+(0.1000P)^2^] where P=(Fo^2^+2Fc^2^)/3'
_refine_ls_shift/su_max     0
_refine_ls_shift/su_mean     0
_refine_diff_density_max     0.564
_refine_diff_density_min     -0.343
_refine_ls_extinction_method     none
loop_
    _atom_type_symbol
    _atom_type_description
    _atom_type_scat_dispersion_real
    _atom_type_scat_dispersion_imag
    _atom_type_scat_source
    H H 0 0 'International Tables Vol C Tables 4.2.6.8 and 6.1.1.4'
    O O 0.0106 0.006 'International Tables Vol C Tables 4.2.6.8 and 6.1.1.4'
    Cl Cl 0.1484 0.1585 'International Tables Vol C Tables 4.2.6.8 and 6.1.1.4'
    K K 0.2009 0.2494 'International Tables Vol C Tables 4.2.6.8 and 6.1.1.4'
_computing_data_collection     'CrysAlisPro 1.171.40.84a (Rigaku OD, 2020)'
_computing_cell_refinement     'CrysAlisPro 1.171.40.84a (Rigaku OD, 2020)'
_computing_data_reduction     'CrysAlisPro 1.171.40.84a (Rigaku OD, 2020)'
_computing_structure_refinement     'SHELXL-2018/3 (Sheldrick, 2018)'
loop_
    _atom_site_type_symbol
    _atom_site_label
    _atom_site_fract_x
    _atom_site_fract_y
    _atom_site_fract_z
    _atom_site_U_iso_or_equiv
    _atom_site_adp_type
    _atom_site_calc_flag
    _atom_site_occupancy
    _atom_site_disorder_assembly
    _atom_site_disorder_group
    K K1 0.6902(6) 0.19539(15) 0.9327(2) 0.0260(12) Uiso d 1 . .
    Cl Cl1 0.7469(8) 0.20140(18) 0.5832(3) 0.0251(12) Uiso d 1 . .
    O O1 0.2436(15) 0.9919(12) 0.7662(5) 0.0329(18) Uiso d 1 . .
_geom_special_details
;
 All esds (except the esd in the dihedral angle between two l.s. planes)
 are estimated using the full covariance matrix.  The cell esds are taken
 into account individually in the estimation of esds in distances, angles
 and torsion angles; correlations between esds in cell parameters are only
 used when they are defined by crystal symmetry.  An approximate (isotropic)
 treatment of cell esds is used for estimating esds involving l.s. planes.
;
loop_
    _geom_bond_atom_site_label_1
    _geom_bond_atom_site_label_2
    _geom_bond_site_symmetry_2
    _geom_bond_distance
    _geom_bond_publ_flag
    K1 O1 3_667 2.736(6) ?
    K1 O1 1_545 2.833(8) ?
    K1 Cl1 . 3.063(5) ?
    K1 Cl1 4_666 3.116(6) ?
    K1 O1 2_546 3.174(7) ?
    K1 Cl1 2_646 3.1874(15) ?
    K1 Cl1 4_566 3.208(6) ?
    K1 Cl1 2_656 3.2637(16) ?
    K1 O1 4_676 3.395(6) ?
    K1 K1 3_657 3.697(6) ?
    K1 K1 3_757 4.196(6) ?
    K1 K1 4_565 4.399(4) ?
loop_
    _geom_angle_atom_site_label_1
    _geom_angle_atom_site_label_2
    _geom_angle_atom_site_label_3
    _geom_angle_site_symmetry_1
    _geom_angle_site_symmetry_3
    _geom_angle
    _geom_angle_publ_flag
    O1 K1 O1 3_667 1_545 96.82(13) ?
    O1 K1 Cl1 3_667 . 151.3(2) ?
    O1 K1 Cl1 1_545 . 81.96(15) ?
    O1 K1 Cl1 3_667 4_666 82.4(2) ?
    O1 K1 Cl1 1_545 4_666 162.78(19) ?
    Cl1 K1 Cl1 . 4_666 90.49(17) ?
    O1 K1 O1 3_667 2_546 128.8(4) ?
    O1 K1 O1 1_545 2_546 64.38(9) ?
    Cl1 K1 O1 . 2_546 76.58(18) ?
    Cl1 K1 O1 4_666 2_546 128.90(19) ?
    O1 K1 Cl1 3_667 2_646 67.57(16) ?
    O1 K1 Cl1 1_545 2_646 67.60(18) ?
    Cl1 K1 Cl1 . 2_646 85.81(9) ?
    Cl1 K1 Cl1 4_666 2_646 96.55(10) ?
    O1 K1 Cl1 2_546 2_646 130.52(14) ?
    O1 K1 Cl1 3_667 4_566 68.4(2) ?
    O1 K1 Cl1 1_545 4_566 66.23(18) ?
    Cl1 K1 Cl1 . 4_566 134.18(10) ?
    Cl1 K1 Cl1 4_666 4_566 128.12(11) ?
    O1 K1 Cl1 2_546 4_566 60.50(19) ?
    Cl1 K1 Cl1 2_646 4_566 109.37(13) ?
    O1 K1 Cl1 3_667 2_656 119.07(18) ?
    O1 K1 Cl1 1_545 2_656 121.89(17) ?
    Cl1 K1 Cl1 . 2_656 84.49(9) ?
    Cl1 K1 Cl1 4_666 2_656 72.31(10) ?
    O1 K1 Cl1 2_546 2_656 57.52(15) ?
    Cl1 K1 Cl1 2_646 2_656 165.1(3) ?
    Cl1 K1 Cl1 4_566 2_656 85.45(14) ?
    O1 K1 O1 3_667 4_676 62.12(7) ?
    O1 K1 O1 1_545 4_676 122.1(3) ?
    Cl1 K1 O1 . 4_676 141.57(14) ?
    Cl1 K1 O1 4_666 4_676 72.79(17) ?
    O1 K1 O1 2_546 4_676 87.32(12) ?
    Cl1 K1 O1 2_646 4_676 129.44(12) ?
    Cl1 K1 O1 4_566 4_676 55.88(16) ?
    Cl1 K1 O1 2_656 4_676 57.70(16) ?
    O1 K1 K1 3_667 3_657 49.54(18) ?
    O1 K1 K1 1_545 3_657 47.29(12) ?
    Cl1 K1 K1 . 3_657 122.80(8) ?
    Cl1 K1 K1 4_666 3_657 129.35(9) ?
    O1 K1 K1 2_546 3_657 97.6(2) ?
    Cl1 K1 K1 2_646 3_657 54.94(10) ?
    Cl1 K1 K1 4_566 3_657 54.43(11) ?
    Cl1 K1 K1 2_656 3_657 139.9(2) ?
    O1 K1 K1 4_676 3_657 93.50(17) ?
    O1 K1 K1 3_667 3_757 67.2(2) ?
    O1 K1 K1 1_545 3_757 114.83(18) ?
    Cl1 K1 K1 . 3_757 87.18(14) ?
    Cl1 K1 K1 4_666 3_757 49.00(8) ?
    O1 K1 K1 2_546 3_757 163.7(2) ?
    Cl1 K1 K1 2_646 3_757 47.55(8) ?
    Cl1 K1 K1 4_566 3_757 135.27(12) ?
    Cl1 K1 K1 2_656 3_757 120.57(16) ?
    O1 K1 K1 4_676 3_757 105.24(15) ?
    K1 K1 K1 3_657 3_757 91.98(8) ?
    O1 K1 K1 3_667 4_565 146.69(18) ?
    O1 K1 K1 1_545 4_565 50.50(12) ?
    Cl1 K1 K1 . 4_565 45.09(9) ?
    Cl1 K1 K1 4_666 4_565 130.59(10) ?
    O1 K1 K1 2_546 4_565 38.21(12) ?
    Cl1 K1 K1 2_646 4_565 99.55(4) ?
    Cl1 K1 K1 4_566 4_565 89.21(8) ?
    Cl1 K1 K1 2_656 4_565 81.42(4) ?
    O1 K1 K1 4_676 4_565 125.31(12) ?
    K1 K1 K1 3_657 4_565 97.53(8) ?
    K1 K1 K1 3_757 4_565 127.53(8) ?
    K1 Cl1 K1 . 4_565 90.79(17) ?
    K1 Cl1 K1 . 2_656 95.62(10) ?
    K1 Cl1 K1 4_565 2_656 83.45(10) ?
    K1 Cl1 K1 . 4_665 134.59(10) ?
    K1 Cl1 K1 4_565 4_665 128.12(11) ?
    K1 Cl1 K1 2_656 4_665 70.63(13) ?
    K1 Cl1 K1 . 2_646 94.08(9) ?
    K1 Cl1 K1 4_565 2_646 107.69(10) ?
    K1 Cl1 K1 2_656 2_646 165.1(3) ?
    K1 Cl1 K1 4_665 2_646 94.55(14) ?
    K1 O1 K1 3_667 1_565 83.18(13) ?
    K1 O1 K1 3_667 2_556 95.9(3) ?
    K1 O1 K1 1_565 2_556 169.0(3) ?
    K1 O1 K1 3_667 4_575 169.7(3) ?
    K1 O1 K1 1_565 4_575 89.4(2) ?
    K1 O1 K1 2_556 4_575 92.68(12) ?
_shelx_hkl_file
;
   0   0  -1    0.10    0.03   4   1.751   1.664  39.609  34.325   0.701   0.713
   0   0   1    0.11    0.03   4   1.633   1.783  34.325  39.609   0.718   0.696
   0   0  -2 1579.17    2.69   4   1.820   1.613  42.149  31.567   0.691   0.721
   0   0  -2 1842.99    2.72   5   1.822   1.614  42.231  31.664   0.691   0.721
   0   0  -2 1960.70    2.76   3   1.820   1.612  42.162  31.547   0.691   0.721
   0   0  -2 1940.77    2.68   9   1.950   1.725  46.236  37.218   0.673   0.705
   0   0  -6 4244.13    5.91   3   2.182   1.458  51.814  19.509   0.642   0.744
   0  -1  -1   40.78    0.17   3   1.888   1.789  44.385  39.805   0.682   0.696
   0   1  -1   38.33    0.17   3   1.844   1.753  42.977  38.386   0.688   0.701
   0  -1   1   30.99    0.15   1   1.419   1.543  18.094  27.081   0.750   0.731
   0  -1  -1   35.38    0.17   5   1.639   1.556  34.617  28.016   0.717   0.729
   0   1  -1   35.29    0.18   6   1.572   1.498  30.921  23.501   0.727   0.738
   0  -1  -1   30.76    0.13   4   1.661   1.577  35.692  29.421   0.714   0.726
   0  -1  -1   39.65    0.19  10   1.618   1.537  33.508  26.624   0.720   0.732
   0   1  -1   35.49    0.14   5   1.720   1.637  38.334  32.926   0.705   0.717
   0   1   1   38.27    0.18   5   1.636   1.789  34.452  39.832   0.717   0.695
   0   1  -1   28.67    0.13   4   1.672   1.592  36.214  30.319   0.712   0.724
   0   1   1   35.09    0.16   3   1.565   1.711  30.482  36.575   0.728   0.707
   0   1  -1   31.55    0.16   2   1.517   1.451  27.203  18.721   0.735   0.745
   0   1  -1   31.04    0.18   8   1.592   1.516  32.055  25.011   0.724   0.735
   0  -1   1   33.90    0.15   3   1.545   1.683  29.169  35.296   0.731   0.711
   0  -1   2    7.54    0.12   1   1.480   1.722  24.255  37.050   0.741   0.705
   0  -1  -2    8.50    0.15   6   1.986   1.753  47.220  38.383   0.668   0.701
   0  -1  -2    6.53    0.11   4   1.775   1.572  40.524  29.069   0.697   0.727
   0   1  -2    9.65    0.19   3   1.869   1.657  43.805  33.986   0.684   0.714
   0  -1  -2    9.13    0.17  10   1.730   1.533  38.763  26.357   0.704   0.733
   0   1  -2    8.97    0.21   5   1.799   1.597  41.407  30.643   0.694   0.723
   0  -1   2    8.56    0.16   6   1.503   1.754  26.156  38.441   0.737   0.700
   0   1  -2    6.43    0.12   4   1.778   1.579  40.653  29.527   0.697   0.726
   0   1  -2    6.32    0.11   1   1.842   1.648  42.912  33.527   0.688   0.716
   0  -1  -2    9.27    0.18   3   1.892   1.672  44.523  34.744   0.681   0.712
   0  -1  -2    7.83    0.17   8   1.875   1.658  44.001  34.044   0.683   0.714
   0  -1  -3    0.97    0.15   4   1.867   1.542  43.732  27.005   0.685   0.731
   0   1  -3    1.04    0.14   4   1.867   1.547  43.744  27.326   0.685   0.731
   0  -1  -3    1.62    0.20   9   2.105   1.728  50.142  37.353   0.652   0.704
   0   1  -3    1.29    0.25   3   1.932   1.597  45.713  30.629   0.676   0.723
   0  -1  -3    1.51    0.26   3   1.949   1.606  46.200  31.183   0.673   0.722
   0   1  -4  110.38    0.62   3   2.010   1.549  47.856  27.480   0.665   0.730
   0  -1  -4  107.35    0.53   9   2.175   1.725  53.395  37.197   0.643   0.705
   0  -1  -4  113.60    0.63   3   2.025   1.555  48.230  27.949   0.663   0.729
   0  -1  -4   74.12    0.46   4   1.960   1.509  46.509  24.450   0.672   0.736
   0   1  -4   67.75    0.45   4   1.959   1.512  46.466  24.705   0.672   0.736
   0  -1  -5   29.94    0.40   4   2.060   1.478  49.092  21.636   0.658   0.741
   0   1  -5   29.49    0.40   4   2.057   1.480  49.019  21.853   0.659   0.740
   0   1  -5   47.54    0.63   3   2.102   1.508  50.072  24.371   0.653   0.736
   0  -1  -5   48.77    0.62   3   2.115   1.514  50.377  24.803   0.651   0.735
   0  -1  -6  267.11    1.23   3   2.181   1.479  52.567  21.680   0.642   0.741
   0   1  -6  257.92    1.22   3   2.183   1.474  52.309  21.250   0.642   0.741
   0   1  -6  147.15    0.85   4   2.166   1.452  51.475  18.828   0.644   0.745
   0  -1  -6  150.64    0.86   4   2.170   1.450  51.568  18.636   0.644   0.745
   0  -1  -7   49.44    1.02   3   2.166   1.449  54.775  18.565   0.644   0.745
   0   2   0 3594.74    4.87   6   1.360   1.389   7.408   8.351   0.759   0.754
   0  -2   0 4217.21    5.24   6   1.526   1.551  27.900  27.636   0.734   0.730
   0  -2   0 4200.49    5.42   8   1.649   1.675  35.091  34.892   0.716   0.712
   0   2   0 3721.25    5.19   1   1.406   1.435  16.317  16.783   0.752   0.747
   0  -2   0 4385.88    5.27  10   1.533   1.558  28.369  28.139   0.733   0.729
   0   2   0 3738.40    4.88  10   1.360   1.388   7.146   8.131   0.759   0.754
   0  -2  -1  828.43    1.25  10   1.628   1.545  34.049  27.206   0.719   0.731
   0  -2   1  669.12    1.11   2   1.354   1.466   5.011  20.432   0.760   0.743
   0  -2  -1  545.54    0.93   4   1.488   1.415  24.998  13.861   0.739   0.750
   0  -2   1  748.59    1.21   6   1.517   1.650  27.190  33.626   0.735   0.715
   0  -2   1  593.25    0.95   3   1.389   1.509  13.801  24.430   0.754   0.736
   0  -2   1  749.35    1.19   8   1.598   1.740  32.410  37.843   0.723   0.702
   0  -2  -1  680.22    1.03   5   1.507   1.431  26.457  16.278   0.736   0.748
   0   2  -1  592.31    1.06   8   1.483   1.416  24.517  14.023   0.740   0.750
   0   2   1  666.23    1.19   1   1.395   1.523  14.804  25.583   0.753   0.734
   0   2  -1  515.78    0.93   4   1.498   1.430  25.768  16.151   0.738   0.748
   0   2   1  599.10    0.95   3   1.403   1.531  15.886  26.203   0.752   0.733
   0   2  -2 3714.88    6.44   4   1.671   1.489  36.168  22.644   0.712   0.739
   0  -2   2 5136.89    6.81   6   1.491   1.737  25.176  37.736   0.739   0.703
   0  -2  -2 5650.29    6.89  10   1.714   1.518  38.080  25.134   0.706   0.735
   0  -2  -2 3943.59    6.43   4   1.667   1.478  35.963  21.598   0.713   0.741
   0   2  -2 4492.34    6.38   1   1.571   1.409  30.845  12.877   0.727   0.751
   0   2   2 4482.17    6.45   1   1.402   1.638  15.782  33.001   0.752   0.717
   0  -2  -2 4927.91    6.63   8   1.788   1.581  41.003  29.645   0.696   0.725
   0  -2   2 4940.18    6.45   2   1.379   1.598  11.961  30.686   0.756   0.723
   0   2   2 4470.04    6.50   3   1.461   1.712  22.624  36.623   0.743   0.706
   0   2  -2 4827.97    6.44   5   1.676   1.494  36.418  23.119   0.712   0.738
   0  -2  -3 3258.23    3.95   6   1.947   1.603  46.153  30.999   0.673   0.722
   0  -2   3 2853.56    4.04   2   1.402   1.740  15.800  37.846   0.752   0.702
   0   2  -3 2092.33    3.86   4   1.792   1.489  41.160  22.680   0.695   0.739
   0  -2  -3 3315.51    4.50   3   2.112   1.731  50.296  37.446   0.651   0.704
   0   2  -3 3206.15    4.44   3   2.069   1.708  49.315  36.424   0.657   0.707
   0  -2  -3 3188.95    4.25  10   1.802   1.489  41.528  22.656   0.694   0.739
   0  -2  -3 2144.80    3.86   4   1.792   1.482  41.172  21.977   0.695   0.740
   0   2  -3 2297.04    3.88   1   1.798   1.514  41.371  24.827   0.694   0.735
   0  -2   3 2824.09    3.48   9   1.400   1.739  15.568  37.822   0.753   0.703
   0  -2  -4  797.78    1.74   4   1.904   1.468  44.901  20.593   0.679   0.742
   0   2  -4  664.85    1.67   4   1.901   1.473  44.790  21.138   0.680   0.742
   0   2  -4 1212.83    2.12   3   2.122   1.632  50.522  32.633   0.650   0.718
   0  -2  -4 1224.70    2.14   3   2.156   1.647  51.272  33.472   0.646   0.716
   0  -2  -4  984.21    2.06   9   2.175   1.725  53.457  37.202   0.643   0.705
   0  -2  -4 1196.13    2.11  10   1.897   1.462  44.686  20.001   0.680   0.743
   0  -2  -5  453.45    1.36   4   2.017   1.449  48.029  18.462   0.664   0.745
   0  -2  -5  752.93    1.74   3   2.179   1.587  52.786  30.037   0.643   0.725
   0   2  -5  422.99    1.33   4   2.011   1.452  47.864  18.918   0.665   0.745
   0   2  -5  713.33    1.74   3   2.184   1.575  52.174  29.285   0.642   0.726
   0   2  -6 1019.96    2.36   3   2.171   1.531  54.038  26.179   0.644   0.733
   0  -2  -6 1115.61    2.41   3   2.168   1.541  54.558  26.895   0.644   0.731
   0  -2  -6  681.28    1.92   4   2.137   1.429  50.851  15.907   0.648   0.748
   0   2  -6  599.13    1.85   4   2.128   1.432  50.652  16.306   0.649   0.748
   0  -2  -7    8.24    0.56   4   2.174   1.411  53.501  13.073   0.643   0.751
   0   2  -7    8.08    0.55   4   2.176   1.413  53.271  13.417   0.643   0.751
   0  -3   1   49.76    0.37   6   1.583   1.721  31.568  37.042   0.725   0.705
   0   3  -1   30.59    0.14   4   1.471   1.417  23.524  14.179   0.742   0.750
   0  -3  -1   46.87    0.22   6   1.754   1.660  39.724  34.136   0.700   0.714
   0  -3   1   35.96    0.17   7   1.417   1.524  17.812  25.652   0.750   0.734
   0  -3   1   50.34    0.23  10   1.647   1.792  35.007  39.952   0.716   0.695
   0  -3   1   31.33    0.19   3   1.416   1.524  17.660  25.615   0.750   0.734
   0  -3   1   46.86    0.32   2   1.352   1.462   3.821  19.982   0.760   0.743
   0   3   1   36.31    0.17   7   1.409   1.529  16.791  26.037   0.751   0.733
   0   3   1   30.26    0.19   3   1.409   1.528  16.772  25.974   0.751   0.733
   0  -3  -1   57.77    0.39  10   1.699   1.610  37.450  31.397   0.708   0.721
   0   3   1   44.31    0.33   1   1.402   1.533  15.841  26.312   0.752   0.733
   0  -3  -1   30.67    0.14   4   1.520   1.454  27.432  19.116   0.735   0.744
   0   3  -2    6.80    0.24   1   1.533   1.376  28.351   3.282   0.733   0.756
   0  -3  -2    8.58    0.35  10   1.759   1.555  39.923  27.924   0.700   0.729
   0   3   2    7.26    0.23   7   1.367   1.596   9.191  30.593   0.758   0.723
   0   3   2    6.51    0.24   1   1.396   1.634  14.970  32.762   0.753   0.718
   0   3  -2    5.44    0.16   4   1.556   1.394  29.910   9.680   0.729   0.754
   0   3   2    6.40    0.29   3   1.366   1.595   9.111  30.527   0.758   0.723
   0  -3  -2    5.70    0.16   4   1.559   1.387  30.102   7.818   0.729   0.755
   0  -3   2    6.94    0.29   3   1.362   1.577   7.831  29.423   0.758   0.726
   0  -3   2    8.02    0.27   2   1.352   1.563   3.696  28.463   0.760   0.728
   0  -3   2    8.55    0.34   6   1.530   1.783  28.176  39.576   0.733   0.696
   0  -3   2    7.34    0.23   7   1.361   1.577   7.639  29.367   0.759   0.726
   0  -3   3  164.38    0.49   9   1.387   1.724  13.442  37.174   0.755   0.705
   0   3  -3  113.76    0.48   4   1.697   1.417  37.342  14.215   0.709   0.750
   0  -3  -3  138.44    0.45   8   1.712   1.418  37.999  14.327   0.706   0.750
   0   3   3  152.52    0.63   1   1.395   1.750  14.803  38.250   0.753   0.701
   0  -3  -3  196.81    0.80  10   1.830   1.510  42.522  24.491   0.690   0.736
   0  -3  -3  153.58    0.33   6   1.725   1.428  38.550  15.774   0.705   0.748
   0   3  -3  136.63    0.60   1   1.662   1.402  35.725  11.459   0.714   0.752
   0  -3   3  140.39    0.57   7   1.384   1.719  12.858  36.951   0.755   0.705
   0  -3   3  157.91    0.68   2   1.360   1.683   7.183  35.257   0.759   0.711
   0  -3  -3  125.51    0.49   4   1.702   1.411  37.554  13.065   0.708   0.751
   0  -3  -6   41.79    0.60   4   2.091   1.401  49.816  11.271   0.654   0.752
   0  -4   1  941.69    1.72   2   1.368   1.479   9.584  21.673   0.758   0.741
   0  -4   2    1.61    0.38   2   1.358   1.569   6.663  28.852   0.759   0.727
   0   4   2    1.43    0.33   1   1.409   1.651  16.848  33.693   0.751   0.715
   0  -4   2    1.76    0.37   9   1.485   1.727  24.734  37.289   0.740   0.704
   0   4  -2    1.21    0.32   1   1.536   1.381  28.569   5.650   0.732   0.756
   0  -4  -2    2.55    0.49  10   1.850   1.631  43.169  32.598   0.687   0.718
   0  -4   2    1.15    0.27   7   1.396   1.596  14.949  30.600   0.753   0.723
   0  -4  -2    0.99    0.17   4   1.589   1.426  31.885  15.525   0.724   0.749
   0   4   2    1.30    0.26   7   1.391   1.610  14.102  31.394   0.754   0.721
   0   4  -2    0.79    0.17   4   1.552   1.406  29.622  12.289   0.730   0.752
   0  -4   3 2640.10    3.56   9   1.390   1.726  14.018  37.242   0.754   0.704
   0   4  -3 2331.02    3.74   1   1.632   1.378  34.226   4.323   0.718   0.756
   0   4   3 2033.27    3.30   7   1.349   1.681   0.232  35.161   0.760   0.711
   0  -4  -3 1834.61    3.25   4   1.648   1.374  35.034   1.389   0.716   0.757
   0   4  -3 1639.53    3.22   4   1.631   1.374  34.212   1.230   0.718   0.757
   0   4   3 2557.73    3.93   1   1.405   1.764  16.237  38.848   0.752   0.699
   0  -4   3 2636.89    3.81   2   1.355   1.675   5.505  34.877   0.759   0.712
   0  -4  -3 3281.49    4.37  10   1.903   1.566  44.863  28.647   0.680   0.728
   0  -4   3 2114.75    3.32   7   1.349   1.661   1.106  34.177   0.760   0.714
   0  -4   4    7.03    0.50   7   1.351   1.786   3.474  39.710   0.760   0.696
   0  -4  -4    5.28    0.34   4   1.773   1.377  40.448   3.706   0.698   0.756
   0   4  -4    5.25    0.34   4   1.757   1.379  39.843   5.025   0.700   0.756
   0  -4  -4    9.17    0.62   9   2.174   1.724  53.535  37.170   0.643   0.705
   0   4  -4    6.89    0.46   1   1.781   1.415  40.752  13.802   0.697   0.750
   0  -4   4    9.05    0.58   2   1.353   1.791   4.564  39.885   0.760   0.695
   0   4  -5  624.70    1.70   4   1.888   1.381  44.395   5.927   0.682   0.755
   0  -4  -5  698.03    1.75   4   1.906   1.379  44.961   4.868   0.679   0.756
   0  -4  -6  153.36    0.91   4   2.047   1.378  48.773   4.407   0.660   0.756
   0   4  -6  133.44    0.86   4   2.024   1.380  48.212   5.301   0.663   0.756
   0  -4  -7   21.38    0.69   4   2.184   1.376  52.134   3.025   0.642   0.756
   0   4  -7   20.46    0.68   4   2.170   1.377  51.569   3.798   0.644   0.756
   0  -5   1   15.98    0.57   9   1.590   1.725  31.947  37.208   0.724   0.705
   0   5   1   14.24    0.48   1   1.446   1.584  21.072  29.865   0.746   0.725
   0  -5  -1   17.38    0.61   9   1.828   1.727  42.458  37.287   0.690   0.704
   0  -5   1   15.61    0.50   2   1.403   1.515  15.900  24.947   0.752   0.735
   0   5   2   15.66    0.52   1   1.433   1.681  19.718  35.194   0.748   0.711
   0   5  -2   15.41    0.53   1   1.557   1.401  29.942  11.313   0.729   0.752
   0  -5   2   17.05    0.57   2   1.388   1.602  13.556  30.964   0.755   0.722
   0  -5  -2   18.36    0.65   9   1.962   1.726  46.569  37.232   0.671   0.704
   0   5  -3   19.50    0.57   1   1.638   1.385  34.556   7.218   0.717   0.755
   0  -5   3   22.84    0.65   2   1.377   1.701  11.554  36.118   0.756   0.708
   0  -5  -3   24.54    0.75   9   2.109   1.724  50.229  37.171   0.652   0.705
   0   5  -4    9.29    0.59   1   1.759   1.399  39.909  10.847   0.700   0.753
   0   5  -5   55.86    0.80   1   1.939   1.451  45.922  18.794   0.675   0.745
   0   6   0  380.99    1.45   1   1.503   1.542  26.145  27.029   0.737   0.731
   0  -6   0  454.83    1.60   9   1.704   1.724  37.662  37.171   0.708   0.705
   0  -6   1  217.03    0.93   2   1.463   1.580  22.731  29.568   0.743   0.726
   0  -6  -1  239.04    1.28   9   1.827   1.724  42.415  37.165   0.690   0.705
   0   6  -2   17.07    0.67   1   1.590   1.433  31.956  16.509   0.724   0.748
   0  -6   2   20.75    0.74   9   1.494   1.731  25.445  37.451   0.738   0.704
   0  -6  -2   19.13    0.87   9   1.962   1.724  46.575  37.174   0.671   0.705
   0  -6   2   18.83    0.70   2   1.441   1.665  20.622  34.372   0.746   0.713
   0   6   2   16.18    0.69   1   1.466   1.722  23.006  37.082   0.743   0.705
   0  -6   3 1303.11    2.62   2   1.423   1.758  18.547  38.615   0.749   0.700
   0  -6  -3 1400.00    3.32   9   2.112   1.725  50.305  37.219   0.651   0.705
   0   6  -3 1072.83    2.65   1   1.665   1.409  35.869  12.857   0.713   0.751
   0   6  -5  281.46    1.42   1   1.927   1.444  45.557  17.900   0.676   0.746
   0  -7  -1    3.16    0.98   9   1.835   1.730  42.690  37.420   0.689   0.704
   0   7  -3   12.48    0.90   1   1.707   1.447  37.794  18.286   0.707   0.745
   0  -7  -3   16.77    1.19   9   2.124   1.733  50.563  37.547   0.650   0.703
   0   7  -4   19.84    1.00   1   1.808   1.441  41.755  17.598   0.693   0.746
   1   0   1 1144.97    1.70   4   1.497   1.405  25.715  12.091   0.738   0.752
  -1   0  -1  874.15    1.66   4   1.380   1.525  12.089  25.715   0.756   0.734
  -1   0  -1 1006.97    1.69   3   1.379   1.525  11.950  25.685   0.756   0.734
   1   0   1 1346.44    1.77   8   1.511   1.419  26.780  14.458   0.736   0.750
   1   0   1 1008.73    1.69   7   1.496   1.404  25.599  11.830   0.738   0.752
   1   0   1  842.42    1.64   3   1.497   1.404  25.686  11.954   0.738   0.752
   1   0   1 1555.04    1.81   6   1.533   1.439  28.359  17.261   0.733   0.747
   1   0   312115.82   13.45   6   1.354   1.493   5.051  23.055   0.760   0.738
   1   0   311625.97   14.40   2   1.529   1.675  28.104  34.898   0.733   0.712
   1   0   3 8987.15   13.31   7   1.350   1.490   1.811  22.788   0.760   0.739
  -1   0  -310326.63   13.37   3   1.462   1.375  22.630   1.876   0.743   0.756
  -1   0  -312877.21   13.45  10   1.467   1.381  23.137   5.712   0.742   0.756
   1   0   311099.42   13.41   8   1.351   1.490   3.291  22.800   0.760   0.739
  -1   0  -5  661.24    1.61   3   1.686   1.375  36.863   1.943   0.710   0.756
   1   0   5  661.90    1.60   8   1.363   1.733   8.252  37.529   0.758   0.703
  -1   0  -5  675.94    1.57  10   1.732   1.416  38.863  13.956   0.703   0.750
  -1  -1  -1   30.10    0.18   1   1.580   1.711  31.369  36.556   0.726   0.707
   1   1   1   29.70    0.14   2   1.561   1.494  30.216  23.104   0.728   0.738
  -1   1  -1   21.84    0.20   7   1.366   1.508   9.154  24.344   0.758   0.736
  -1  -1  -1   19.71    0.19   3   1.366   1.504   9.091  23.992   0.758   0.737
   1   1   1   20.97    0.16   4   1.479   1.394  24.228   9.691   0.741   0.754
  -1   1  -1   19.70    0.18   3   1.367   1.509   9.287  24.406   0.758   0.736
   1  -1   1   21.04    0.16   4   1.480   1.391  24.257   9.050   0.741   0.754
   1   1   1   19.09    0.17   7   1.531   1.434  28.227  16.652   0.733   0.747
   1   1   1   24.49    0.18   8   1.543   1.445  29.033  18.030   0.731   0.746
  -1  -1  -1   29.17    0.21  10   1.365   1.493   8.739  23.024   0.758   0.739
   1   1   1   28.37    0.16   6   1.644   1.529  34.834  26.052   0.716   0.733
  -1   1  -1   16.18    0.15   4   1.403   1.557  15.898  28.049   0.752   0.729
   1  -1   1   28.49    0.21   6   1.471   1.392  23.475   9.223   0.742   0.754
  -1  -1  -1   22.85    0.20   7   1.366   1.503   8.953  23.873   0.758   0.737
  -1  -1  -1   15.94    0.15   4   1.412   1.565  17.223  28.576   0.751   0.728
   1  -1   1   18.31    0.17   7   1.531   1.431  28.245  16.171   0.733   0.748
   1   1   2    3.26    0.18   7   1.374   1.402  11.025  11.539   0.757   0.752
   1   1   2    4.50    0.17   6   1.369   1.403   9.881  11.648   0.757   0.752
   1  -1   2    4.22    0.18   6   1.374   1.406  10.994  12.184   0.757   0.752
   1   1   2    5.06    0.17   2   1.717   1.773  38.232  39.205   0.706   0.698
  -1  -1  -2    3.78    0.18   2   1.427   1.437  19.035  17.067   0.748   0.747
  -1   1  -2    3.38    0.20   3   1.378   1.399  11.837  10.752   0.756   0.753
  -1   1  -2    4.94    0.16  10   1.375   1.397  11.181  10.500   0.756   0.753
  -1  -1  -2    3.32    0.20   3   1.380   1.397  12.155  10.368   0.756   0.753
  -1  -1  -2    3.89    0.12   1   1.402   1.416  15.753  13.918   0.752   0.750
   1  -1   2    4.32    0.16   2   1.443   1.454  20.807  19.140   0.746   0.744
  -1   1  -2    2.47    0.13   4   1.373   1.400  10.624  10.990   0.757   0.753
  -1  -1  -2    2.06    0.13   4   1.377   1.402  11.531  11.399   0.756   0.752
   1  -1   2    3.77    0.19   8   1.374   1.405  10.911  12.139   0.757   0.752
  -1  -1  -2    3.14    0.21   6   1.472   1.517  23.621  25.058   0.742   0.735
   1   1   2    3.94    0.20   8   1.369   1.404   9.923  11.807   0.757   0.752
   1  -1   2    2.99    0.18   7   1.375   1.400  11.218  11.001   0.756   0.753
  -1   1  -3   17.89    0.16   1   1.541   1.476  28.879  21.406   0.731   0.741
   1  -1   3   19.26    0.28   2   1.437   1.560  20.196  28.252   0.747   0.729
   1   1   3   22.54    0.30   6   1.394   1.545  14.630  27.221   0.754   0.731
   1   1   3   19.25    0.33   5   1.357   1.500   6.393  23.668   0.759   0.737
  -1  -1  -3   18.50    0.33   3   1.478   1.386  24.130   7.665   0.741   0.755
  -1   1  -3   17.98    0.32   3   1.474   1.386  23.776   7.656   0.741   0.755
  -1  -1  -3    8.58    0.21   4   1.461   1.377  22.584   3.568   0.743   0.756
   1  -1   3   14.64    0.29   7   1.351   1.487   3.417  22.484   0.760   0.739
   1  -1   3   18.62    0.32   8   1.354   1.492   4.954  22.951   0.760   0.739
   1  -1   3   19.69    0.31   6   1.352   1.488   3.779  22.605   0.760   0.739
   1  -1   3   20.21    0.34   5   1.366   1.507   8.937  24.219   0.758   0.737
  -1   1  -3    9.34    0.21   4   1.458   1.376  22.282   3.268   0.744   0.756
   1   1   3   19.52    0.32   8   1.376   1.525  11.464  25.682   0.756   0.734
   1   1   3   15.51    0.29   7   1.351   1.491   3.212  22.814   0.760   0.739
  -1   1  -3   21.32    0.29  10   1.517   1.424  27.234  15.266   0.735   0.749
   1   1   4   44.20    0.43   6   1.436   1.709  20.064  36.510   0.747   0.707
  -1  -1  -4   38.60    0.48   3   1.590   1.388  31.970   8.082   0.724   0.754
  -1   1  -4   38.47    0.48   3   1.585   1.387  31.666   7.806   0.725   0.755
   1  -1   4   43.67    0.52   5   1.373   1.629  10.784  32.469   0.757   0.718
  -1  -1  -4   43.65    0.47  10   1.569   1.375  30.695   1.858   0.727   0.756
  -1  -1  -4   18.51    0.31   4   1.568   1.374  30.672   0.909   0.727   0.757
  -1   1  -4   45.06    0.44  10   1.684   1.471  36.756  20.944   0.710   0.742
   1  -1   4   36.74    0.31   9   1.549   1.793  29.423  39.989   0.730   0.695
   1   1   4   42.67    0.49   8   1.397   1.662  15.026  34.252   0.753   0.714
   1  -1   4   39.09    0.48   8   1.350   1.597   2.115  30.658   0.760   0.723
  -1   1  -4   19.69    0.31   4   1.565   1.374  30.471   0.923   0.728   0.757
   1   1   4   41.19    0.51   5   1.355   1.608   5.261  31.320   0.760   0.721
   1  -1   4   46.92    0.48   6   1.349   1.594   1.059  30.456   0.760   0.724
   1   1   4   31.95    0.43   7   1.349   1.601   0.245  30.902   0.760   0.722
   1  -1   4   29.98    0.42   7   1.349   1.597   0.253  30.639   0.760   0.723
   1  -1   4   40.99    0.43   2   1.456   1.696  22.096  35.908   0.744   0.709
  -1   1  -6    5.16    0.76   3   1.822   1.386  42.221   7.685   0.691   0.755
  -1   1  -6    2.49    0.43   4   1.800   1.374  41.445   1.201   0.694   0.757
  -1  -1  -6    6.36    0.70  10   1.818   1.388  42.083   8.188   0.691   0.754
  -1  -1  -6    6.66    0.79   3   1.828   1.388  42.453   8.145   0.690   0.754
  -1  -1  -6    2.13    0.43   4   1.804   1.374  41.605   1.089   0.693   0.757
  -1  -1  -7   11.69    1.01   3   1.958   1.387  46.451   7.918   0.672   0.755
  -1   1  -7    9.15    1.00   3   1.951   1.386  46.243   7.411   0.673   0.755
  -1   1  -7    4.84    0.56   4   1.928   1.374  45.597   1.008   0.676   0.757
  -1  -1  -7    4.44    0.56   4   1.933   1.374  45.752   1.091   0.675   0.757
  -1  -1  -8   20.72    1.33   3   2.099   1.388  50.011   8.027   0.653   0.755
  -1   1  -8   17.02    1.33   3   2.091   1.386  49.823   7.508   0.654   0.755
  -1   1  -8    8.20    0.73   4   2.068   1.375  49.275   2.453   0.657   0.756
  -1  -1  -8    7.99    0.72   4   2.074   1.375  49.426   2.595   0.656   0.756
   1   2  -1 2051.05    3.44   1   1.881   1.584  44.179  29.834   0.683   0.725
   1   2  -1 2431.34    3.29   2   1.925   1.624  45.503  32.190   0.677   0.719
   1  -2   0 3620.93    4.86   6   1.620   1.434  33.638  16.580   0.720   0.747
  -1  -2   0 3718.93    4.85  10   1.400   1.632  15.496  32.677   0.753   0.718
   1  -2   1 4527.43    5.32   6   1.451   1.384  21.592   6.776   0.745   0.755
  -1  -2  -1 4853.35    5.37  10   1.359   1.471   6.805  20.921   0.759   0.742
   1   2   1 3094.71    4.97   4   1.445   1.375  20.976   1.924   0.746   0.756
  -1   2  -1 3113.26    5.01   3   1.349   1.478   1.141  21.596   0.760   0.741
  -1  -2  -1 3224.28    5.01   3   1.349   1.470   0.555  20.788   0.760   0.742
   1  -2   1 3150.95    4.98   4   1.450   1.374  21.491   0.993   0.745   0.757
   1   2   1 3652.11    5.01   8   1.511   1.422  26.770  14.902   0.736   0.749
  -1  -2  -1 3699.07    5.02   7   1.349   1.468   0.400  20.649   0.760   0.742
   1  -2   1 3962.23    5.20   8   1.448   1.379  21.325   5.023   0.745   0.756
   1   2   1 4486.12    5.67   1   1.648   1.601  35.055  30.908   0.716   0.722
  -1   2  -2  311.56    0.75   1   1.396   1.415  14.945  13.764   0.753   0.750
   1   2   2  345.70    0.87   5   1.397   1.442  15.014  17.672   0.753   0.746
  -1  -2  -2  384.67    0.93  10   1.405   1.415  16.285  13.789   0.752   0.750
  -1  -2  -2  330.70    0.81   3   1.418   1.424  17.970  15.282   0.750   0.749
  -1   2  -2  315.76    0.80   3   1.412   1.426  17.155  15.497   0.751   0.749
  -1  -2  -2  362.98    0.65   2   1.462   1.461  22.636  19.919   0.743   0.743
   1   2   2  264.44    0.74   7   1.410   1.429  16.975  15.878   0.751   0.748
  -1   2  -2  386.21    0.62  10   1.454   1.463  21.917  20.102   0.744   0.743
   1  -2   2  340.03    0.88   8   1.395   1.432  14.762  16.405   0.753   0.748
  -1   2  -2  196.83    0.66   4   1.393   1.434  14.516  16.678   0.754   0.747
  -1  -2  -2  201.58    0.67   4   1.405   1.441  16.180  17.502   0.752   0.746
   1   2   2  400.00    0.63   6   1.436   1.489  20.006  22.668   0.747   0.739
   1  -2   2  351.14    0.77   5   1.400   1.437  15.485  17.073   0.753   0.747
   1  -2   2  257.42    0.74   7   1.412   1.423  17.237  15.095   0.751   0.749
   1   2   2  352.95    0.70   8   1.411   1.460  16.996  19.767   0.751   0.743
   1   2   2  383.32    0.84   1   1.601   1.669  32.566  34.573   0.723   0.713
   1   2   3 2321.93    2.86   6   1.569   1.755  30.714  38.455   0.727   0.700
  -1  -2  -3 1438.73    2.69   6   1.602   1.552  32.626  27.745   0.722   0.730
  -1  -2  -3 2033.56    2.97   3   1.531   1.428  28.232  15.829   0.733   0.748
   1   2   3 2043.40    3.04   5   1.388   1.541  13.606  26.934   0.754   0.731
   1  -2   3 2004.11    2.92   5   1.419   1.571  18.046  28.990   0.750   0.727
  -1   2  -3 1767.84    2.68   1   1.464   1.400  22.869  11.013   0.743   0.753
  -1   2  -3 2230.15    2.85  10   1.729   1.613  38.720  31.570   0.704   0.721
   1  -2   3 1996.20    3.05   8   1.377   1.519  11.525  25.239   0.756   0.735
  -1   2  -3 2005.10    2.97   3   1.521   1.426  27.497  15.575   0.734   0.749
  -1   2  -3 1085.98    2.62   4   1.457   1.386  22.206   7.555   0.744   0.755
  -1  -2  -3 1115.99    2.63   4   1.465   1.388  22.934   8.189   0.743   0.754
   1   2   3 2055.75    2.86   8   1.467   1.637  23.140  32.939   0.742   0.717
  -1  -2  -3 2107.15    3.11  10   1.484   1.391  24.616   9.084   0.740   0.754
   1   2   3 1495.39    2.75   7   1.361   1.493   7.719  23.070   0.759   0.738
   1  -2   3 1513.05    2.77   7   1.362   1.487   8.064  22.461   0.758   0.739
   1   2   3 2000.17    2.94   1   1.588   1.775  31.842  39.292   0.724   0.697
  -1   2  -4  252.55    0.69   1   1.705   1.550  37.717  27.574   0.707   0.730
  -1   2  -4  305.72    1.01   3   1.636   1.429  34.441  15.946   0.717   0.748
   1  -2   4  325.54    1.05   6   1.357   1.602   6.309  30.962   0.759   0.722
  -1  -2  -4  297.76    1.03  10   1.578   1.380  31.245   5.508   0.726   0.756
   1  -2   4  323.09    1.01   5   1.435   1.706  19.969  36.363   0.747   0.707
   1   2   4  302.10    1.04   5   1.383   1.648  12.777  33.519   0.755   0.716
  -1  -2  -4  317.32    1.02   3   1.648   1.432  35.062  16.366   0.716   0.748
  -1   2  -4  153.94    0.72   4   1.558   1.376  29.997   3.438   0.729   0.756
  -1  -2  -4  150.73    0.71   4   1.565   1.377  30.460   3.936   0.728   0.756
   1   2   4  233.58    0.88   7   1.352   1.597   3.523  30.670   0.760   0.723
   1  -2   4  230.61    0.87   7   1.352   1.589   3.847  30.166   0.760   0.724
   1  -2   4  292.45    0.99   2   1.406   1.628  16.344  32.435   0.752   0.719
   1  -2   5 1124.44    2.30   6   1.351   1.708   3.420  36.451   0.760   0.707
  -1  -2  -5 1264.48    2.37   3   1.767   1.432  40.228  16.367   0.699   0.748
   1   2   5 1210.47    2.40   5   1.378   1.760  11.803  38.671   0.756   0.700
  -1   2  -5 1200.55    2.36   3   1.753   1.429  39.693  15.879   0.701   0.748
  -1   2  -5  558.88    1.79   4   1.670   1.375  36.123   1.978   0.712   0.756
   1  -2   5 1143.29    2.35   2   1.416   1.758  17.668  38.578   0.750   0.700
   1   2   5  883.59    2.06   7   1.350   1.714   1.988  36.707   0.760   0.706
   1  -2   5  869.13    2.07   7   1.350   1.704   2.269  36.269   0.760   0.708
  -1  -2  -5  570.73    1.80   4   1.678   1.375  36.500   2.370   0.711   0.756
  -1  -2  -6  928.15    2.19   3   1.891   1.430  44.477  16.066   0.681   0.748
  -1   2  -6  858.40    2.16   3   1.876   1.426  44.008  15.540   0.683   0.749
  -1  -2  -6  881.38    2.16  10   1.801   1.375  41.491   1.859   0.694   0.756
  -1   2  -6  420.23    1.60   4   1.790   1.375  41.109   1.950   0.695   0.756
  -1  -2  -6  423.52    1.59   4   1.800   1.375  41.450   2.291   0.694   0.756
  -1  -2  -7  262.62    1.54   3   2.023   1.427  48.170  15.724   0.663   0.748
  -1   2  -7  107.01    0.91   4   1.920   1.376  45.357   2.821   0.677   0.756
  -1  -2  -7  105.73    0.93   4   1.931   1.376  45.680   3.143   0.676   0.756
  -1  -2  -8  203.81    1.72   3   2.167   1.426  51.505  15.574   0.644   0.749
   1   3  -2   31.14    0.34   1   1.845   1.459  42.999  19.655   0.688   0.744
   1  -3  -1    9.79    0.27   6   1.736   1.444  39.016  17.872   0.703   0.746
   1   3  -1    9.11    0.22   1   1.716   1.456  38.171  19.345   0.706   0.744
   1   3   0  192.58    0.47   6   1.837   1.677  42.748  35.007   0.689   0.711
   1  -3   0  170.10    0.56   6   1.547   1.382  29.285   6.328   0.731   0.755
   1  -3   0  144.97    0.50   8   1.547   1.379  29.308   5.011   0.730   0.756
  -1   3   0  103.95    0.36   7   1.408   1.663  16.701  34.264   0.751   0.714
  -1  -3   0  108.37    0.36   3   1.407   1.646  16.487  33.385   0.752   0.716
  -1  -3   0  179.31    0.57  10   1.357   1.563   6.105  28.453   0.759   0.728
   1   3   0  103.40    0.32   4   1.637   1.450  34.492  18.665   0.717   0.745
  -1   3   0  100.83    0.36   3   1.410   1.664  16.881  34.332   0.751   0.713
  -1  -3   0  196.77    0.69   9   1.561   1.776  30.229  39.308   0.728   0.697
   1  -3   0  111.59    0.32   4   1.621   1.427  33.698  15.668   0.720   0.748
   1   3   0  166.70    0.62   1   1.631   1.484  34.210  22.232   0.718   0.740
  -1  -3   0  118.22    0.35   7   1.406   1.642  16.305  33.218   0.752   0.716
   1   3   1   22.99    0.30   1   1.578   1.540  31.269  26.823   0.726   0.732
   1  -3   1   21.68    0.35   6   1.469   1.410  23.312  12.957   0.742   0.751
  -1  -3  -1   24.01    0.36  10   1.387   1.489  13.466  22.648   0.755   0.739
  -1  -3  -1   20.85    0.28   3   1.390   1.491  13.993  22.863   0.754   0.739
  -1   3  -1   18.74    0.29   3   1.382   1.495  12.546  23.170   0.755   0.738
  -1   3  -1   18.07    0.28   1   1.396   1.508  14.853  24.311   0.753   0.736
  -1  -3  -1   23.62    0.35   9   1.665   1.766  35.907  38.929   0.713   0.699
   1  -3   1   16.66    0.19   4   1.474   1.415  23.776  13.815   0.741   0.750
   1   3   1   16.74    0.19   4   1.454   1.405  21.954  11.980   0.744   0.752
   1  -3   1   20.76    0.36   8   1.469   1.410  23.321  13.011   0.742   0.751
  -1  -3  -2  100.76    0.27   2   1.477   1.473  24.031  21.079   0.741   0.742
   1  -3   2  112.41    0.60   6   1.429   1.471  19.206  20.905   0.748   0.742
   1   3   2  119.57    0.55   1   1.549   1.620  29.459  32.010   0.730   0.720
   1   3   2  107.22    0.60   5   1.456   1.516  22.134  25.030   0.744   0.735
   1  -3   2  103.75    0.55   2   1.440   1.443  20.445  17.839   0.747   0.746
  -1  -3  -2  110.92    0.53   3   1.519   1.510  27.331  24.491   0.735   0.736
  -1   3  -2  104.59    0.52   3   1.499   1.504  25.870  24.006   0.738   0.737
   1  -3   2  120.17    0.47   5   1.514   1.569  27.025  28.844   0.735   0.727
  -1   3  -2   54.14    0.35   4   1.466   1.533  23.062  26.341   0.743   0.733
  -1  -3  -2   54.96    0.36   4   1.491   1.550  25.233  27.564   0.739   0.730
  -1  -3  -2  127.11    0.62  10   1.448   1.449  21.323  18.544   0.745   0.745
   1  -3   2  105.85    0.58   8   1.439   1.484  20.406  22.225   0.747   0.740
   1   3   2   69.89    0.43   7   1.515   1.514  27.069  24.800   0.735   0.735
   1  -3   2   70.22    0.43   7   1.516   1.502  27.136  23.821   0.735   0.737
  -1   3  -2   96.51    0.50   1   1.407   1.428  16.525  15.814   0.752   0.748
   1  -3   3    1.75    0.47   8   1.421   1.572  18.327  29.043   0.749   0.727
   1   3   3    1.56    0.52   5   1.450   1.620  21.475  31.963   0.745   0.720
   1   3   3    1.83    0.31   1   1.540   1.727  28.870  37.304   0.731   0.704
  -1   3  -3    1.27    0.28   1   1.465   1.402  22.978  11.554   0.743   0.752
   1  -3   3    1.77    0.43   6   1.403   1.548  15.924  27.408   0.752   0.730
  -1  -3  -3    1.33    0.29   2   1.649   1.527  35.123  25.839   0.715   0.734
   1  -3   3    1.53    0.36   2   1.401   1.507  15.594  24.275   0.753   0.736
   1  -3   3    1.55    0.47   5   1.555   1.730  29.842  37.420   0.729   0.704
  -1  -3  -3    1.69    0.46   3   1.643   1.521  34.791  25.419   0.716   0.734
  -1   3  -3    1.90    0.49   3   1.620   1.513  33.623  24.788   0.720   0.735
  -1  -3  -3    0.78    0.24   4   1.492   1.430  25.259  16.020   0.739   0.748
  -1   3  -3    0.76    0.25   4   1.476   1.423  23.930  15.038   0.741   0.749
  -1  -3  -3    1.52    0.42  10   1.524   1.424  27.759  15.197   0.734   0.749
   1   3   3    1.16    0.38   7   1.400   1.518  15.505  25.186   0.753   0.735
   1  -3   3    1.20    0.37   7   1.402   1.508  15.840  24.374   0.752   0.736
  -1  -3  -6   57.11    1.09   3   2.006   1.508  47.738  24.364   0.666   0.736
  -1   3  -6   53.08    1.09   3   1.979   1.501  47.023  23.740   0.669   0.737
  -1  -3  -6   55.35    0.95  10   1.818   1.385  42.091   7.259   0.691   0.755
  -1   3  -6   23.10    0.58   4   1.783   1.382  40.853   6.142   0.696   0.755
  -1  -3  -6   22.92    0.58   4   1.799   1.384  41.422   6.721   0.694   0.755
   1   4  -3  468.14    1.39   1   1.897   1.406  44.688  12.307   0.680   0.752
   1  -4  -2 1583.49    2.60   6   1.795   1.405  41.291  12.058   0.695   0.752
   1   4  -2 1482.84    2.99   1   1.764   1.401  40.110  11.285   0.699   0.752
  -1  -4   1   33.21    0.48   9   1.464   1.781  22.846  39.517   0.743   0.697
   1  -4  -1   33.00    0.41   6   1.649   1.384  35.108   6.975   0.716   0.755
  -1   4   1   23.88    0.39   1   1.399   1.726  15.371  37.223   0.753   0.704
   1  -4  -1   32.87    0.40   5   1.980   1.666  47.054  34.462   0.669   0.713
  -1  -4   1   34.84    0.41  10   1.361   1.664   7.525  34.352   0.759   0.713
   1  -4  -1   25.02    0.36   8   1.645   1.378  34.905   4.449   0.716   0.756
   1   4  -1   26.12    0.40   1   1.672   1.423  36.213  15.051   0.712   0.749
   1   4   0 3020.97    3.89   6   1.543   1.400  29.052  10.997   0.731   0.753
   1  -4   0 2892.49    4.20   6   1.574   1.416  30.998  14.037   0.727   0.750
  -1   4   0 3043.72    3.93  10   1.381   1.595  12.351  30.519   0.756   0.723
  -1  -4   0 3372.25    4.29  10   1.395   1.593  14.810  30.394   0.753   0.724
  -1  -4   0 3107.56    4.76   9   1.554   1.763  29.761  38.801   0.729   0.699
   1   4   0 2360.05    3.69   8   1.533   1.388  28.372   8.262   0.733   0.754
   1  -4   0 2677.53    4.05   8   1.577   1.419  31.173  14.541   0.726   0.750
   1   4   0 2817.64    4.55   1   1.610   1.468  33.088  20.618   0.721   0.742
   1  -4   1    1.69    0.44   6   1.524   1.470  27.748  20.809   0.734   0.742
  -1   4  -1    1.15    0.32   1   1.401   1.516  15.724  25.013   0.752   0.735
   1  -4   1    0.64    0.20   4   1.703   1.652  37.627  33.733   0.708   0.715
   1  -4   2  723.04    1.65   6   1.487   1.535  24.842  26.489   0.740   0.732
  -1  -4  -2  738.33    1.48   3   1.761   1.735  40.003  37.643   0.699   0.703
  -1   4  -2  628.76    1.44   3   1.706   1.703  37.754  36.212   0.707   0.708
   1   4   2  707.37    1.65   1   1.549   1.622  29.425  32.105   0.730   0.719
   1  -4   2  627.82    1.54   2   1.447   1.452  21.161  18.916   0.746   0.745
   1  -4   2  693.44    1.58   8   1.518   1.571  27.285  29.026   0.735   0.727
   1   4   2  741.41    1.56   5   1.578   1.656  31.226  33.929   0.726   0.715
  -1   4  -2  616.49    1.52   1   1.426   1.451  18.956  18.701   0.749   0.745
  -1  -4  -2  791.88    1.70  10   1.513   1.506  26.941  24.181   0.736   0.737
  -1  -4  -2  728.73    1.85   9   1.782   1.759  40.803  38.630   0.696   0.700
   1  -4   3  453.21    1.31   2   1.408   1.515  16.614  24.917   0.751   0.735
   1  -4   3  547.22    1.46   6   1.456   1.609  22.098  31.376   0.744   0.721
  -1  -4  -3  579.57    1.32   3   1.864   1.714  43.647  36.698   0.685   0.706
  -1   4  -3  541.93    1.31   3   1.814   1.689  41.970  35.576   0.692   0.710
  -1   4  -3  211.68    0.84   4   1.552   1.527  29.651  25.855   0.730   0.733
   1   4   3  487.98    1.29   1   1.542   1.732  28.983  37.489   0.731   0.704
   1   4   3  561.02    1.42   5   1.558   1.753  30.047  38.373   0.729   0.701
  -1   4  -3  431.52    1.19   1   1.482   1.421  24.478  14.835   0.740   0.749
  -1  -4  -3  527.01    1.44  10   1.586   1.475  31.753  21.358   0.725   0.741
   1  -4   3  517.85    1.42   8   1.493   1.656  25.407  33.923   0.738   0.715
  -1  -4  -3  224.62    0.85   4   1.584   1.545  31.631  27.182   0.725   0.731
   1   4   3  258.52    0.97   7   1.511   1.610  26.772  31.404   0.736   0.721
   1  -4   3  272.44    0.99   7   1.512   1.592  26.839  30.339   0.736   0.724
   1  -4   4  543.47    1.54   2   1.390   1.603  14.000  30.999   0.754   0.722
  -1   4  -4  494.69    1.31   1   1.587   1.441  31.791  17.507   0.725   0.746
  -1  -4  -4  660.82    1.61   3   1.968   1.688  46.735  35.501   0.671   0.710
   1  -4   4  541.67    1.60   6   1.431   1.692  19.480  35.712   0.748   0.709
  -1   4  -4  560.53    1.57   3   1.921   1.668  45.390  34.560   0.677   0.713
  -1  -4  -4  617.30    1.69  10   1.668   1.450  36.047  18.650   0.713   0.745
  -1  -4  -4  585.18    1.80   9   2.078   1.781  49.528  39.514   0.656   0.697
   1  -4   4  595.35    1.66   8   1.471   1.746  23.491  38.099   0.742   0.702
  -1   4  -4  254.53    1.01   4   1.590   1.446  31.961  18.140   0.724   0.746
  -1  -4  -4  257.24    1.01   4   1.615   1.455  33.336  19.241   0.721   0.744
   1  -4   4  342.79    1.20   7   1.428   1.627  19.103  32.401   0.748   0.719
   1   4   4  340.14    1.19   7   1.425   1.644  18.835  33.302   0.749   0.716
  -1  -4  -6 1355.89    2.89   3   2.183   1.641  52.214  33.148   0.642   0.717
  -1   4  -6 1247.93    2.85   3   2.154   1.627  51.235  32.391   0.646   0.719
  -1  -4  -6 1290.12    2.90  10   1.863   1.416  43.614  13.909   0.685   0.750
  -1   4  -6  557.86    1.91   4   1.791   1.407  41.137  12.425   0.695   0.752
  -1  -4  -6  591.99    1.92   4   1.815   1.411  42.008  13.234   0.692   0.751
   1   5  -3    6.16    0.55   1   1.853   1.377  43.272   3.841   0.687   0.756
   1  -5  -2   82.67    0.54   6   1.811   1.424  41.844  15.280   0.692   0.749
   1  -5  -1   21.35    0.52   6   1.738   1.465  39.083  20.294   0.703   0.743
  -1   5   1   18.45    0.51   1   1.397   1.725  15.124  37.222   0.753   0.704
  -1  -5   1   24.41    0.61   9   1.466   1.781  23.010  39.528   0.743   0.697
   1  -5  -1   17.76    0.44   8   1.794   1.513  41.239  24.791   0.695   0.735
   1   5  -1   18.36    0.50   1   1.671   1.424  36.186  15.235   0.712   0.749
   1  -5   0  100.21    0.71   6   1.675   1.512  36.356  24.706   0.712   0.736
   1  -5   0  101.21    0.66   8   1.743   1.576  39.282  29.321   0.702   0.726
   1   5   1   10.75    0.50   1   1.587   1.552  31.775  27.682   0.725   0.730
   1  -5   1   12.19    0.63   6   1.621   1.567  33.649  28.715   0.720   0.728
   1  -5   1   10.13    0.54   2   1.525   1.435  27.786  16.719   0.734   0.747
  -1  -5  -1   11.89    0.59  10   1.546   1.639  29.250  33.054   0.731   0.717
  -1  -5  -1   11.45    0.62   9   1.665   1.761  35.880  38.705   0.713   0.699
   1  -5   1   11.17    0.63   8   1.693   1.640  37.151  33.073   0.709   0.717
  -1   5  -1    9.82    0.50   1   1.421   1.541  18.331  26.901   0.749   0.731
   1  -5   2    3.48    0.68   6   1.573   1.628  30.972  32.435   0.727   0.719
   1  -5   2    3.01    0.57   2   1.462   1.472  22.683  21.049   0.743   0.742
   1   5   2    2.96    0.52   1   1.568   1.644  30.670  33.288   0.727   0.716
  -1  -5  -2    3.24    0.65   9   1.786   1.762  40.963  38.752   0.696   0.699
  -1  -5  -2    3.73    0.65  10   1.606   1.591  32.868  30.291   0.722   0.724
   1  -5   2    3.40    0.73   8   1.646   1.708  34.965  36.443   0.716   0.707
  -1   5  -2    2.62    0.48   1   1.453   1.481  21.827  21.952   0.745   0.740
   1  -5   4   10.58    0.87   6   1.499   1.775  25.831  39.274   0.738   0.697
  -1  -5  -4   11.24    0.88  10   1.751   1.516  39.605  24.977   0.701   0.735
  -1  -5  -4   10.86    0.87   9   2.081   1.781  49.585  39.520   0.655   0.697
  -1   5  -4    9.46    0.61   1   1.601   1.456  32.609  19.341   0.722   0.744
   1  -5   4   10.40    0.75   2   1.407   1.624  16.574  32.214   0.751   0.719
  -1  -5  -5   13.33    1.01  10   1.838   1.488  42.782  22.542   0.689   0.739
  -1   5  -5    9.61    0.68   1   1.751   1.510  39.593  24.500   0.701   0.736
   1  -5   5   11.46    0.90   2   1.398   1.726  15.214  37.247   0.753   0.704
   1   6  -3  219.27    1.23   1   1.853   1.379  43.287   4.872   0.686   0.756
  -1  -6   0 1492.17    3.10   9   1.568   1.779  30.671  39.421   0.727   0.697
   1   6   0 1259.98    2.93   1   1.648   1.504  35.062  24.038   0.716   0.737
   1  -6   1   22.34    0.82   6   1.768   1.709  40.260  36.485   0.698   0.707
   1  -6   1   19.69    0.70   2   1.541   1.456  28.915  19.331   0.731   0.744
  -1   6  -1   19.01    0.67   1   1.451   1.577  21.619  29.418   0.745   0.726
  -1  -6  -1   22.84    0.85   9   1.676   1.772  36.378  39.176   0.712   0.698
   1   6   1   19.70    0.70   1   1.618   1.582  33.516  29.743   0.720   0.725
   1  -6   2  173.63    1.16   6   1.698   1.758  37.402  38.601   0.708   0.700
   1  -6   2  157.29    1.03   2   1.492   1.508  25.281  24.299   0.739   0.736
  -1   6  -2  147.77    1.02   1   1.488   1.521  24.968  25.408   0.739   0.734
  -1  -6  -2  187.37    1.18  10   1.735   1.713  38.975  36.669   0.703   0.706
  -1  -6  -2  155.60    1.24   9   1.797   1.773  41.358  39.194   0.694   0.698
   1   6   2  157.39    1.09   1   1.601   1.679  32.609  35.072   0.722   0.711
   1  -6   3  285.95    1.34   2   1.460   1.579  22.521  29.493   0.743   0.726
  -1   6  -3  252.91    1.28   1   1.545   1.490  29.204  22.719   0.731   0.739
  -1  -6  -3  299.16    1.53  10   1.794   1.655  41.258  33.887   0.695   0.715
  -1  -6  -3  298.23    1.64   9   1.935   1.779  45.804  39.432   0.675   0.697
  -1  -6  -4  180.44    1.45  10   1.865   1.608  43.671  31.273   0.685   0.722
  -1   6  -4  134.04    1.06   1   1.633   1.488  34.293  22.586   0.718   0.739
   1  -6   4  153.79    1.23   2   1.440   1.665  20.512  34.403   0.746   0.713
  -1   6  -5    8.52    0.84   1   1.766   1.525  40.183  25.734   0.699   0.734
   1  -6   5   11.60    1.08   2   1.428   1.766  19.198  38.937   0.748   0.699
   1   7  -3   37.21    1.01   1   1.882   1.401  44.219  11.218   0.682   0.752
   1   7  -2   27.47    0.92   1   1.796   1.430  41.324  16.132   0.694   0.748
   1   7  -1   25.02    0.89   1   1.734   1.478  38.933  21.628   0.703   0.741
   1   7   0   15.00    0.86   1   1.691   1.543  37.068  27.073   0.709   0.731
   2   0   2    7.00    0.29   6   1.616   1.398  33.412  10.576   0.720   0.753
   2   0   2    7.78    0.26   2   1.660   1.433  35.627  16.490   0.714   0.748
  -2   0  -2    4.96    0.27   3   1.354   1.626   4.901  32.314   0.760   0.719
   2   0   2    6.13    0.31   8   1.603   1.387  32.672   7.892   0.722   0.755
  -2   0  -2    3.06    0.19   4   1.354   1.625   5.125  32.298   0.760   0.719
   2   0   2    4.14    0.27   7   1.595   1.379  32.242   4.777   0.723   0.756
  -2   0  -2    9.41    0.29  10   1.372   1.649  10.415  33.547   0.757   0.716
   2   0   4  744.44    1.56   6   1.428   1.457  19.129  19.467   0.748   0.744
  -2   0  -4  598.51    1.56   3   1.430   1.454  19.320  19.131   0.748   0.744
  -2   0  -4  714.72    1.55  10   1.431   1.458  19.539  19.495   0.748   0.744
   2   0   4  625.46    1.56   8   1.426   1.456  18.913  19.350   0.749   0.744
  -2   0  -4  299.18    1.17   4   1.428   1.453  19.202  19.034   0.748   0.744
   2   0   4  432.34    1.37   7   1.427   1.458  19.060  19.523   0.748   0.744
   2   0   4  722.37    1.62   2   1.615   1.632  33.339  32.639   0.721   0.718
  -2   0  -6 2428.82    3.80  10   1.657   1.459  35.519  19.629   0.714   0.744
   2   1   2   99.27    0.44   2   1.673   1.471  36.261  20.889   0.712   0.742
   2  -1   2   87.72    0.50   6   1.591   1.386  32.034   7.580   0.724   0.755
   2   1   2   88.05    0.46   6   1.633   1.408  34.326  12.587   0.718   0.751
  -2   1  -2   96.34    0.46  10   1.383   1.674  12.777  34.853   0.755   0.712
  -2  -1  -2   59.59    0.47   3   1.351   1.616   3.448  31.735   0.760   0.720
  -2   1  -2   62.79    0.47   3   1.352   1.621   3.566  32.026   0.760   0.720
   2  -1   2   75.72    0.49   8   1.587   1.380  31.762   5.526   0.725   0.756
   2   1   2   77.59    0.48   8   1.606   1.390  32.848   8.572   0.722   0.754
  -2   1  -2   39.00    0.34   4   1.366   1.647   9.176  33.449   0.758   0.716
  -2  -1  -2   34.30    0.34   4   1.373   1.651  10.660  33.686   0.757   0.715
   2   1   2   49.76    0.44   7   1.618   1.396  33.531  10.196   0.720   0.753
   2  -1   2   49.13    0.43   7   1.618   1.393  33.526   9.377   0.720   0.754
   2  -1   3   75.02    0.55   6   1.480   1.398  24.300  10.563   0.740   0.753
   2   1   3   78.37    0.50   6   1.476   1.394  23.944   9.758   0.741   0.754
  -2   1  -3   55.06    0.54   3   1.370   1.508  10.031  24.354   0.757   0.736
   2  -1   3   70.87    0.52   2   1.582   1.466  31.502  20.430   0.725   0.743
  -2  -1  -3   55.16    0.54   3   1.371   1.505  10.202  24.064   0.757   0.737
  -2  -1  -3   59.49    0.31   1   1.439   1.571  20.409  29.010   0.747   0.727
  -2  -1  -3   76.30    0.55  10   1.372   1.506  10.609  24.208   0.757   0.737
   2   1   3   64.39    0.54   8   1.475   1.395  23.833   9.837   0.741   0.753
   2  -1   3   61.87    0.55   8   1.479   1.397  24.216  10.392   0.741   0.753
  -2   1  -3   78.43    0.50  10   1.368   1.510   9.483  24.478   0.758   0.736
  -2   1  -3   28.41    0.36   4   1.371   1.517  10.287  25.091   0.757   0.735
  -2  -1  -3   26.43    0.36   4   1.376   1.520  11.323  25.309   0.756   0.735
   2   1   3   41.33    0.48   7   1.491   1.401  25.172  11.356   0.739   0.752
   2  -1   3   40.96    0.48   7   1.491   1.399  25.219  10.768   0.739   0.753
   2   1   3   78.39    0.51   2   1.701   1.620  37.519  31.984   0.708   0.720
   2  -1   4   21.43    0.48   2   1.558   1.557  30.013  28.076   0.729   0.729
   2   1   4   23.39    0.51   6   1.440   1.478  20.479  21.577   0.747   0.741
   2  -1   4   23.37    0.53   6   1.430   1.458  19.378  19.557   0.748   0.744
  -2  -1  -4   21.01    0.52  10   1.433   1.457  19.720  19.401   0.748   0.744
  -2  -1  -4   17.64    0.57   3   1.439   1.458  20.343  19.594   0.747   0.744
  -2   1  -4   17.81    0.57   3   1.437   1.461  20.124  19.863   0.747   0.743
   2  -1   4   21.78    0.59   5   1.435   1.464  19.887  20.192   0.747   0.743
   2   1   4   19.67    0.59   5   1.431   1.463  19.438  20.121   0.748   0.743
  -2   1  -4   21.62    0.48  10   1.451   1.473  21.576  21.141   0.745   0.742
   2   1   4   20.45    0.56   8   1.434   1.471  19.820  20.932   0.747   0.742
   2  -1   4   18.35    0.55   8   1.430   1.460  19.368  19.726   0.748   0.744
  -2   1  -4    7.56    0.36   4   1.431   1.461  19.501  19.923   0.748   0.743
  -2  -1  -4    8.06    0.35   4   1.435   1.463  19.975  20.117   0.747   0.743
   2   1   4   14.11    0.51   7   1.436   1.464  20.027  20.207   0.747   0.743
   2  -1   4   14.68    0.50   7   1.436   1.461  20.093  19.885   0.747   0.743
   2   1   5    2.11    0.62   6   1.449   1.603  21.362  30.975   0.745   0.722
  -2   1  -5    1.78    0.57  10   1.576   1.484  31.161  22.223   0.726   0.740
   2   1   6   18.38    0.79   6   1.475   1.752  23.897  38.350   0.741   0.701
   2  -1   6   18.96    0.82   6   1.408   1.656  16.621  33.939   0.751   0.714
  -2  -1  -6   17.83    0.92   3   1.636   1.432  34.480  16.338   0.717   0.748
  -2   1  -6   17.00    0.92   3   1.633   1.433  34.284  16.447   0.718   0.748
   2  -1   6   19.50    0.98   5   1.416   1.675  17.687  34.891   0.750   0.712
   2   1   6   18.66    0.96   5   1.400   1.658  15.532  34.010   0.753   0.714
  -2   1  -6   18.98    0.79  10   1.728   1.515  38.670  24.948   0.704   0.735
   2   1   6   19.69    0.90   8   1.435   1.706  19.965  36.331   0.747   0.707
   2  -1   6   19.70    0.92   8   1.400   1.652  15.562  33.729   0.753   0.715
  -2   1  -6    8.05    0.55   4   1.620   1.427  33.641  15.715   0.720   0.748
  -2  -1  -6    7.14    0.56   4   1.625   1.428  33.884  15.871   0.719   0.748
   2   1   6   12.71    0.79   7   1.403   1.660  15.892  34.149   0.752   0.714
   2  -1   6   12.35    0.78   7   1.403   1.656  15.958  33.942   0.752   0.714
  -2  -1  -6   19.57    0.82  10   1.631   1.437  34.214  17.040   0.718   0.747
  -2  -1  -7   14.52    1.15   3   1.755   1.432  39.764  16.379   0.700   0.748
  -2   1  -7   12.49    1.15   3   1.750   1.432  39.581  16.424   0.701   0.748
  -2  -1  -7   13.97    0.99  10   1.759   1.448  39.940  18.402   0.700   0.745
  -2   1  -7    5.39    0.68   4   1.736   1.426  39.007  15.534   0.703   0.749
  -2  -1  -7    5.53    0.67   4   1.741   1.427  39.217  15.676   0.702   0.748
   2   1   7    9.35    0.97   7   1.402   1.780  15.755  39.466   0.752   0.697
   2  -1   7    8.79    0.97   7   1.402   1.775  15.813  39.281   0.752   0.697
   2   2   1  839.43    1.32   2   1.762   1.458  40.050  19.540   0.699   0.744
  -2  -2  -1  827.30    1.71  10   1.381   1.756  12.395  38.528   0.755   0.700
   2   2   2  699.87    1.25   6   1.624   1.404  33.838  11.834   0.719   0.752
  -2  -2  -2  515.09    1.35   3   1.349   1.596   0.868  30.599   0.760   0.723
  -2   2  -2  705.98    1.25  10   1.382   1.674  12.471  34.827   0.755   0.712
  -2  -2  -2  755.91    1.57  10   1.357   1.595   6.298  30.540   0.759   0.723
  -2   2  -2  505.94    1.34   3   1.349   1.606   0.590  31.170   0.760   0.722
   2  -2   2  607.38    1.48   8   1.571   1.379  30.842   4.768   0.727   0.756
   2   2   2  623.88    1.29   8   1.587   1.383  31.801   6.457   0.725   0.755
   2   2   3 1395.49    1.93   6   1.481   1.413  24.410  13.545   0.740   0.751
   2  -2   3 1300.54    2.29   6   1.488   1.412  24.921  13.264   0.739   0.751
   2  -2   3 1257.77    2.30   2   1.578   1.454  31.240  19.110   0.726   0.744
  -2  -2  -3 1140.11    2.13   3   1.388   1.511  13.687  24.571   0.754   0.736
  -2   2  -3 1091.76    2.10   3   1.386   1.517  13.316  25.078   0.755   0.735
  -2   2  -3 1380.21    1.91  10   1.385   1.518  13.109  25.163   0.755   0.735
   2   2   3 1235.10    2.27   5   1.484   1.415  24.591  13.863   0.740   0.750
  -2   2  -3 1092.81    1.81   1   1.397   1.526  15.073  25.760   0.753   0.734
  -2  -2  -3 1337.04    2.34  10   1.387   1.511  13.472  24.572   0.755   0.736
   2   2   3 1262.38    2.02   8   1.480   1.413  24.311  13.484   0.740   0.751
  -2   2  -3  587.28    1.80   4   1.397   1.561  15.000  28.350   0.753   0.728
  -2  -2  -3  562.37    1.78   4   1.407   1.568  16.544  28.779   0.752   0.727
   2   2   3  810.48    1.96   7   1.536   1.432  28.580  16.407   0.732   0.748
   2  -2   3  801.46    1.96   7   1.537   1.426  28.629  15.519   0.732   0.749
   2  -2   4 1129.72    2.27   2   1.537   1.526  28.614  25.765   0.732   0.734
   2   2   4 1204.29    1.95   6   1.488   1.544  24.984  27.114   0.739   0.731
   2  -2   4 1184.98    2.18   5   1.457   1.495  22.238  23.190   0.744   0.738
   2  -2   4 1204.39    2.30   6   1.442   1.473  20.692  21.159   0.746   0.741
  -2  -2  -4 1094.43    2.18   3   1.468   1.477  23.184  21.482   0.742   0.741
  -2   2  -4 1042.58    2.17   3   1.463   1.481  22.727  21.895   0.743   0.740
  -2   2  -4 1047.19    1.63   1   1.455   1.508  22.047  24.313   0.744   0.736
   2   2   4 1116.79    2.26   5   1.445   1.488  21.042  22.600   0.746   0.739
  -2   2  -4 1192.37    1.92  10   1.516   1.526  27.124  25.827   0.735   0.734
   2   2   4 1094.89    2.01   8   1.465   1.517  22.928  25.050   0.743   0.735
  -2   2  -4  494.55    1.70   4   1.446   1.490  21.069  22.787   0.746   0.739
  -2  -2  -4  477.83    1.69   4   1.455   1.495  22.005  23.173   0.744   0.738
   2   2   4  708.54    1.91   7   1.466   1.483  23.009  22.121   0.743   0.740
   2  -2   4  714.23    1.91   7   1.467   1.477  23.110  21.507   0.742   0.741
   2  -2   5  107.77    0.92   6   1.419   1.557  18.082  28.041   0.750   0.729
  -2  -2  -5  100.98    0.97   3   1.566   1.463  30.514  20.110   0.728   0.743
  -2   2  -5   89.16    0.98   3   1.559   1.466  30.083  20.366   0.729   0.743
   2  -2   5  107.53    0.97   5   1.452   1.605  21.683  31.094   0.745   0.722
   2   2   5  100.25    1.02   5   1.426   1.580  18.970  29.589   0.749   0.726
  -2  -2  -5  108.78    0.92  10   1.532   1.444  28.309  17.911   0.733   0.746
  -2   2  -5   98.36    0.75  10   1.689   1.580  37.010  29.562   0.710   0.726
   2   2   5  106.24    0.91   8   1.478   1.648  24.084  33.530   0.741   0.716
   2  -2   5   97.49    0.95   8   1.422   1.564  18.387  28.538   0.749   0.728
  -2   2  -5   40.63    0.58   4   1.527   1.458  27.920  19.553   0.734   0.744
  -2  -2  -5   37.96    0.60   4   1.536   1.461  28.562  19.900   0.732   0.743
   2   2   5   65.39    0.82   7   1.434   1.567  19.790  28.767   0.747   0.727
   2  -2   5   67.18    0.82   7   1.435   1.560  19.906  28.288   0.747   0.729
   2  -2   5   99.47    0.87   2   1.526   1.628  27.858  32.432   0.734   0.719
  -2  -2  -6  773.20    2.12   3   1.677   1.460  36.445  19.725   0.711   0.744
  -2  -2  -6  762.16    2.07  10   1.633   1.436  34.298  16.956   0.718   0.747
   2   2   6  770.52    2.17   5   1.418   1.685  17.921  35.376   0.750   0.710
  -2   2  -6  291.58    1.40   4   1.627   1.444  33.973  17.970   0.719   0.746
  -2  -2  -6  294.53    1.39   4   1.636   1.447  34.478  18.283   0.717   0.745
   2   2   6  464.55    1.72   7   1.420   1.671  18.234  34.707   0.750   0.712
   2  -2   6  468.75    1.73   7   1.421   1.663  18.348  34.296   0.749   0.713
   2  -2   6  731.53    2.08   2   1.532   1.753  28.296  38.389   0.733   0.701
  -2  -2  -7  106.84    1.40   3   1.800   1.462  41.451  19.972   0.694   0.743
   2  -3   1  116.81    0.65   6   1.681   1.384  36.646   6.840   0.711   0.755
  -2  -3  -1  126.83    0.66  10   1.357   1.698   6.354  35.974   0.759   0.708
  -2  -3  -1   69.83    0.54   3   1.362   1.731   8.013  37.447   0.758   0.704
  -2   3  -1   72.41    0.54   3   1.363   1.749   8.313  38.229   0.758   0.701
   2  -3   1  100.01    0.62   8   1.683   1.380  36.734   5.500   0.711   0.756
   2  -3   2    4.90    0.43   6   1.571   1.394  30.815   9.758   0.727   0.754
   2   3   2    4.45    0.29   6   1.575   1.383  31.058   6.697   0.726   0.755
  -2   3  -2    5.18    0.27  10   1.360   1.627   7.212  32.399   0.759   0.719
  -2   3  -2    3.95    0.47   3   1.360   1.599   7.454  30.757   0.759   0.723
  -2  -3  -2    5.02    0.44  10   1.370   1.590  10.025  30.232   0.757   0.724
  -2  -3  -2    3.49    0.47   3   1.362   1.587   8.018  30.002   0.758   0.725
  -2   3  -2    3.39    0.32   1   1.405   1.632  16.235  32.638   0.752   0.718
   2  -3   2    4.07    0.49   8   1.569   1.392  30.730   9.186   0.727   0.754
   2   3   2    3.74    0.38   8   1.558   1.380  30.010   5.547   0.729   0.756
  -2   3  -3   61.21    0.49   1   1.399   1.529  15.323  26.054   0.753   0.733
  -2  -3  -3   62.87    0.68   3   1.430   1.536  19.432  26.564   0.748   0.732
  -2   3  -3   60.72    0.69   3   1.424   1.544  18.668  27.163   0.749   0.731
  -2  -3  -3   67.45    0.68  10   1.414   1.526  17.405  25.777   0.751   0.734
   2  -3   3   64.87    0.67   5   1.517   1.452  27.214  18.836   0.735   0.745
  -2   3  -3   65.55    0.42  10   1.482   1.594  24.484  30.487   0.740   0.723
   2   3   3   62.26    0.74   5   1.505   1.452  26.309  18.918   0.737   0.745
   2   3   3   62.57    0.57   8   1.522   1.478  27.595  21.574   0.734   0.741
   2  -3   3   62.16    0.71   8   1.507   1.442  26.498  17.611   0.736   0.746
  -2   3  -3   27.45    0.45   4   1.455   1.654  21.982  33.814   0.744   0.715
  -2  -3  -3   26.60    0.45   4   1.474   1.666  23.790  34.440   0.741   0.713
  -2  -3  -4   19.97    0.75   3   1.525   1.518  27.797  25.196   0.734   0.735
  -2   3  -4   20.42    0.76   3   1.515   1.523  27.071  25.553   0.735   0.734
   2  -3   4   22.74    0.75   5   1.511   1.563  26.806  28.484   0.736   0.728
   2   3   4   20.01    0.82   5   1.477   1.535  24.050  26.469   0.741   0.732
  -2   3  -4   19.04    0.42   1   1.460   1.514  22.442  24.847   0.744   0.735
  -2   3  -4   18.51    0.48  10   1.736   1.727  38.987  37.281   0.703   0.704
   2  -3   4   20.43    0.75   8   1.471   1.513  23.527  24.767   0.742   0.736
  -2   3  -4    8.54    0.45   4   1.481   1.551  24.374  27.626   0.740   0.730
  -2  -3  -4    7.96    0.45   4   1.498   1.559  25.733  28.200   0.738   0.729
   2   3   4   11.91    0.65   7   1.528   1.525  28.021  25.737   0.733   0.734
   2  -3   4   12.56    0.64   7   1.529   1.514  28.089  24.866   0.733   0.735
  -2  -3  -4   21.81    0.69  10   1.479   1.487  24.170  22.437   0.741   0.740
   2  -3   5   53.77    0.91   6   1.441   1.584  20.585  29.832   0.746   0.725
  -2  -3  -5   53.95    0.99   3   1.633   1.513  34.301  24.764   0.718   0.736
  -2   3  -5   49.84    0.99   3   1.620   1.515  33.632  24.937   0.720   0.735
   2  -3   5   56.43    0.98   5   1.520   1.691  27.467  35.654   0.734   0.709
   2   3   5   53.59    1.04   5   1.462   1.631  22.684  32.609   0.743   0.718
  -2  -3  -5   52.10    0.88  10   1.560   1.463  30.139  20.132   0.729   0.743
   2  -3   5   54.23    0.97   8   1.450   1.600  21.495  30.816   0.745   0.723
  -2   3  -5   20.80    0.58   4   1.550   1.502  29.535  23.843   0.730   0.737
  -2  -3  -5   19.14    0.57   4   1.566   1.508  30.536  24.363   0.728   0.736
   2   3   5   29.06    0.80   7   1.479   1.597  24.226  30.660   0.741   0.723
   2  -3   5   29.64    0.79   7   1.481   1.586  24.337  29.950   0.740   0.725
   2  -3   5   50.36    0.83   2   1.512   1.607  26.876  31.254   0.736   0.722
  -2  -3  -6    3.80    1.11   3   1.752   1.514  39.629  24.803   0.701   0.735
   2  -4   1 1400.49    2.54   6   1.668   1.391  36.049   8.883   0.713   0.754
  -2  -4  -1 1152.76    2.10   3   1.354   1.679   4.738  35.067   0.760   0.711
  -2  -4  -1 1591.04    2.63  10   1.367   1.684   9.260  35.323   0.758   0.710
  -2   4  -1 1036.32    2.07   3   1.352   1.699   3.919  36.025   0.760   0.708
   2   4   1 1410.97    2.74   1   1.919   1.652  45.335  33.710   0.677   0.715
  -2   4  -1 1112.95    2.43   1   1.402   1.735  15.873  37.620   0.752   0.703
   2  -4   1 1266.55    2.39   8   1.666   1.387  35.953   7.823   0.713   0.755
   2  -4   2    9.90    0.61   6   1.591   1.425  31.994  15.388   0.724   0.749
   2  -4   2    9.71    0.55   2   1.669   1.432  36.051  16.321   0.713   0.748
   2   4   2    8.42    0.52   1   1.906   1.760  44.932  38.662   0.679   0.700
  -2   4  -2    8.33    0.45   1   1.396   1.621  14.838  32.059   0.753   0.720
  -2  -4  -2    9.79    0.60   3   1.420   1.620  18.177  32.006   0.750   0.720
  -2   4  -2    8.77    0.61   3   1.411   1.632  17.018  32.659   0.751   0.718
  -2  -4  -2    9.65    0.60  10   1.402   1.608  15.831  31.318   0.752   0.721
   2  -4   2   10.11    0.55   5   1.601   1.435  32.569  16.702   0.723   0.747
   2   4   2   10.11    0.68   5   1.587   1.442  31.778  17.621   0.725   0.746
   2  -4   2    9.12    0.64   8   1.593   1.429  32.139  15.907   0.724   0.748
   2  -4   3 1562.72    3.06   6   1.538   1.479  28.697  21.686   0.732   0.741
   2  -4   3 1449.15    3.00   2   1.584   1.461  31.630  19.863   0.725   0.743
  -2  -4  -3 1609.82    2.83   3   1.519   1.606  27.345  31.188   0.735   0.722
  -2   4  -3 1393.92    2.76   3   1.503   1.612  26.194  31.507   0.737   0.721
   2  -4   3 1580.27    2.67   5   1.611   1.563  33.117  28.486   0.721   0.728
   2   4   3 1588.32    2.95   5   1.555   1.520  29.822  25.347   0.729   0.734
  -2  -4  -3 1638.70    3.11  10   1.456   1.557  22.082  28.036   0.744   0.729
   2  -4   3 1449.75    2.95   8   1.547   1.492  29.327  22.912   0.730   0.739
  -2   4  -3 1382.91    2.71   1   1.415   1.551  17.520  27.617   0.750   0.730
   2  -4   5  233.96    1.39   6   1.477   1.628  24.040  32.460   0.741   0.719
  -2  -4  -5  276.12    1.45   3   1.748   1.604  39.495  31.079   0.701   0.722
  -2   4  -5  246.82    1.43   3   1.725   1.604  38.557  31.043   0.705   0.722
   2   4   5  262.40    1.52   5   1.523   1.713  27.645  36.678   0.734   0.706
  -2  -4  -5  238.22    1.39  10   1.605   1.497  32.794  23.401   0.722   0.738
   2  -4   5  244.34    1.44   8   1.496   1.657  25.615  34.008   0.738   0.714
  -2   4  -5   85.86    0.84   4   1.603   1.585  32.691  29.923   0.722   0.725
  -2  -4  -5   84.57    0.84   4   1.628   1.596  34.065  30.611   0.719   0.723
   2   4   5  111.13    1.09   7   1.566   1.660  30.506  34.117   0.728   0.714
   2  -4   5  113.13    1.10   7   1.566   1.641  30.529  33.161   0.728   0.717
   2  -4   5  219.75    1.31   2   1.514   1.607  27.001  31.260   0.735   0.722
  -2  -4  -6  163.31    1.53   3   1.876   1.607  44.008  31.240   0.683   0.722
   2  -5   0    4.38    0.64   6   1.782   1.398  40.793  10.536   0.696   0.753
   2   5   0    4.02    0.58   1   1.905   1.535  44.911  26.445   0.679   0.732
   2  -5   0    3.40    0.65   8   1.780   1.394  40.706   9.815   0.697   0.753
   2   5   1   65.05    0.77   1   1.869   1.617  43.799  31.794   0.684   0.720
   2  -5   1   58.98    0.82   8   1.706   1.439  37.747  17.243   0.707   0.747
   2  -5   2   16.90    0.80   6   1.639   1.480  34.583  21.791   0.717   0.741
   2  -5   2   15.59    0.70   2   1.667   1.439  35.993  17.240   0.713   0.747
   2   5   2   15.58    0.67   1   1.857   1.723  43.413  37.111   0.686   0.705
   2  -5   2   15.38    0.82   8   1.655   1.499  35.411  23.566   0.715   0.738
  -2   5  -2   14.90    0.59   1   1.407   1.639  16.569  33.024   0.751   0.717
   2  -5   3  130.22    1.12   6   1.592   1.540  32.071  26.831   0.724   0.732
   2  -5   3  115.67    1.01   2   1.596   1.477  32.274  21.522   0.723   0.741
  -2  -5  -3  135.04    1.11  10   1.517   1.609  27.255  31.336   0.735   0.721
  -2   5  -3  110.29    0.86   1   1.440   1.584  20.486  29.828   0.747   0.725
   2  -5   3  118.83    1.14   8   1.617   1.571  33.477  28.973   0.720   0.727
   2  -5   4    4.53    0.98   6   1.557   1.611  29.927  31.457   0.729   0.721
  -2   5  -4    3.68    0.64   1   1.507   1.573  26.460  29.101   0.736   0.727
   2  -5   4    3.61    0.84   2   1.552   1.540  29.645  26.881   0.730   0.731
  -2  -5  -4    5.18    0.94  10   1.588   1.574  31.831  29.177   0.724   0.727
   2  -5   4    3.86    1.05   8   1.588   1.652  31.856  33.707   0.724   0.715
   2  -6   0  240.69    1.21   6   1.851   1.464  43.203  20.219   0.687   0.743
   2   6   0  229.42    1.29   1   1.898   1.532  44.711  26.249   0.680   0.733
   2   6   1  362.25    1.59   1   1.867   1.618  43.748  31.852   0.684   0.720
  -2   6  -1  354.56    1.50   1   1.410   1.750  16.926  38.254   0.751   0.701
   2  -6   3  886.79    2.47   6   1.674   1.626  36.311  32.345   0.712   0.719
   2  -6   3  779.96    2.29   2   1.617   1.505  33.450  24.052   0.720   0.737
  -2   6  -3  703.70    2.14   1   1.475   1.628  23.820  32.449   0.741   0.719
  -2  -6  -3  823.82    2.41  10   1.604   1.688  32.759  35.522   0.722   0.710
   2  -6   3  865.82    2.37   8   1.732   1.690  38.833  35.610   0.704   0.710
   2  -6   4   16.37    1.07   2   1.578   1.573  31.267  29.113   0.726   0.727
   2  -6   4   14.44    1.17   6   1.636   1.699  34.435  36.008   0.717   0.708
  -2   6  -4   14.18    0.84   1   1.545   1.619  29.169  31.920   0.731   0.720
  -2  -6  -4   15.74    1.20  10   1.675   1.650  36.376  33.615   0.712   0.715
   2  -6   4   18.53    1.32   8   1.697   1.772  37.367  39.171   0.709   0.698
   2   7   0   52.16    1.10   1   1.924   1.552  45.474  27.696   0.677   0.730
   2   7   1   46.89    1.10   1   1.896   1.641  44.644  33.163   0.681   0.717
  -2   7  -1   43.12    0.99   1   1.439   1.793  20.366  39.972   0.747   0.695
   2  -7   2   16.36    1.06   2   1.704   1.490  37.656  22.798   0.708   0.739
  -2   7  -2   14.16    0.93   1   1.470   1.725  23.418  37.222   0.742   0.704
   2   7   2   16.11    1.07   1   1.887   1.753  44.378  38.375   0.682   0.701
   3   0   5   20.13    0.84   6   1.572   1.475  30.870  21.359   0.727   0.741
   3   0   5   17.13    0.96   5   1.571   1.472  30.813  21.034   0.727   0.742
  -3   0  -5   21.18    0.80  10   1.450   1.608  21.506  31.271   0.745   0.722
   3   0   5   16.79    0.91   8   1.568   1.473  30.636  21.147   0.727   0.742
  -3   0  -5    6.48    0.58   4   1.445   1.599  20.961  30.753   0.746   0.723
   3   0   5    9.66    0.81   7   1.571   1.475  30.837  21.344   0.727   0.741
   3   1   5   15.24    0.78   6   1.582   1.494  31.511  23.126   0.725   0.738
   3  -1   5   14.41    0.86   6   1.573   1.474  30.943  21.256   0.727   0.741
  -3  -1  -5   12.67    0.90   3   1.454   1.603  21.894  31.030   0.744   0.722
  -3   1  -5   11.03    0.92   3   1.452   1.607  21.731  31.256   0.745   0.722
   3  -1   5   14.19    0.97   5   1.578   1.480  31.231  21.799   0.726   0.741
   3   1   5   13.09    0.95   5   1.572   1.478  30.898  21.646   0.727   0.741
  -3  -1  -5   14.84    0.80  10   1.449   1.605  21.458  31.110   0.745   0.722
  -3   1  -5   15.16    0.76  10   1.468   1.623  23.235  32.142   0.742   0.719
   3   1   5   13.37    0.89   8   1.574   1.487  31.019  22.438   0.726   0.740
   3  -1   5   12.63    0.89   8   1.571   1.475  30.835  21.331   0.727   0.741
  -3   1  -5    4.52    0.58   4   1.449   1.610  21.389  31.401   0.745   0.721
  -3  -1  -5    4.79    0.59   4   1.453   1.612  21.839  31.528   0.745   0.721
   3   1   5    7.25    0.83   7   1.583   1.483  31.549  22.141   0.725   0.740
   3  -1   5    7.17    0.83   7   1.583   1.480  31.565  21.829   0.725   0.740
  -3  -1  -6   35.28    1.17   3   1.541   1.576  28.940  29.340   0.731   0.726
  -3   1  -6   31.84    1.16   3   1.539   1.579  28.778  29.529   0.732   0.726
  -3  -1  -6   36.72    1.00  10   1.538   1.583  28.716  29.767   0.732   0.725
  -3   1  -6   34.74    0.94  10   1.586   1.626  31.747  32.313   0.725   0.719
   3   1   6   35.69    1.11   8   1.559   1.588  30.087  30.109   0.729   0.724
  -3   1  -6   12.45    0.72   4   1.532   1.578  28.318  29.471   0.733   0.726
  -3  -1  -6   11.43    0.71   4   1.537   1.580  28.642  29.589   0.732   0.726
   3   1   6   19.50    1.02   7   1.552   1.570  29.661  28.966   0.730   0.727
   3  -1   6   20.22    1.01   7   1.553   1.567  29.681  28.726   0.730   0.728
   3  -2   3  598.66    1.69   6   1.721   1.388  38.370   8.015   0.705   0.755
   3   2   3  530.38    1.48   8   1.715   1.380  38.125   5.513   0.706   0.756
   3  -2   4  278.58    1.30   6   1.633   1.424  34.310  15.160   0.718   0.749
  -3   2  -4  284.09    1.05  10   1.406   1.674  16.330  34.856   0.752   0.712
  -3  -2  -4  278.42    1.27  10   1.399   1.661  15.376  34.168   0.753   0.714
   3   2   4  263.73    1.37   5   1.629   1.428  34.117  15.871   0.718   0.748
   3  -2   4  266.96    1.30   5   1.638   1.425  34.552  15.384   0.717   0.749
   3   2   4  264.14    1.19   8   1.626   1.430  33.961  16.096   0.719   0.748
  -3  -2  -5  120.41    1.19   3   1.477   1.616  24.034  31.777   0.741   0.720
   3   2   5  129.18    1.28   5   1.582   1.498  31.519  23.506   0.725   0.738
  -3  -2  -5  132.25    1.14  10   1.462   1.611  22.657  31.469   0.743   0.721
  -3   2  -5  125.93    0.94  10   1.519   1.665  27.349  34.384   0.735   0.713
   3   2   5  124.54    1.11   8   1.597   1.523  32.350  25.530   0.723   0.734
  -3   2  -5   45.90    0.77   4   1.467   1.647  23.176  33.469   0.742   0.716
  -3  -2  -5   43.16    0.76   4   1.477   1.652  24.037  33.720   0.741   0.715
   3   2   5   63.21    1.03   7   1.622   1.507  33.705  24.248   0.720   0.736
   3  -2   5   64.77    1.03   7   1.622   1.500  33.719  23.645   0.719   0.738
  -3  -2  -6  335.08    1.76   3   1.570   1.595  30.789  30.511   0.727   0.723
   3   2   6  348.21    1.85   5   1.557   1.587  29.962  30.017   0.729   0.725
  -3  -2  -6  342.23    1.66  10   1.546   1.586  29.228  29.988   0.731   0.725
  -3   2  -6  116.33    1.11   4   1.548   1.609  29.353  31.383   0.730   0.721
  -3  -2  -6  113.57    1.11   4   1.558   1.614  29.999  31.619   0.729   0.721
   3   2   6  188.67    1.43   7   1.585   1.591  31.652  30.265   0.725   0.724
   3  -2   6  336.94    1.67   2   1.719   1.676  38.292  34.952   0.705   0.712
  -3  -3  -3   67.93    0.87   3   1.374   1.741  10.866  37.874   0.757   0.702
  -3   3  -3   75.89    0.60  10   1.365   1.760   8.723  38.676   0.758   0.700
  -3   3  -3   63.09    0.87   3   1.372   1.756  10.485  38.531   0.757   0.700
  -3  -3  -3   85.85    0.88  10   1.376   1.743  11.470  37.969   0.756   0.702
   3  -3   3   76.54    0.94   8   1.720   1.400  38.326  11.031   0.705   0.753
   3  -3   4  102.91    1.06   6   1.647   1.445  35.009  18.048   0.716   0.746
  -3  -3  -4   90.25    1.09   3   1.436   1.677  20.039  35.001   0.747   0.711
  -3   3  -4   86.36    1.06   3   1.431   1.690  19.510  35.629   0.748   0.710
   3  -3   4  100.72    1.09   5   1.660   1.459  35.623  19.675   0.714   0.744
  -3  -3  -4  106.50    1.04  10   1.421   1.671  18.351  34.688   0.749   0.712
   3   3   4   93.78    1.15   5   1.643   1.458  34.828  19.562   0.716   0.744
   3  -3   4   97.90    1.09   8   1.648   1.449  35.081  18.516   0.716   0.745
   3  -4   3  165.46    1.21   6   1.734   1.426  38.916  15.592   0.703   0.749
  -3   4  -3  124.74    0.84   1   1.396   1.770  14.885  39.086   0.753   0.698
  -3  -4  -3  148.79    1.11   3   1.415   1.758  17.593  38.607   0.750   0.700
  -3   4  -3  125.81    1.07   3   1.410   1.778  16.881  39.394   0.751   0.697
  -3  -4  -3  176.91    1.20  10   1.403   1.753  15.968  38.395   0.752   0.701
   3  -4   3  164.57    1.10   5   1.744   1.434  39.318  16.583   0.702   0.747
   3   4   3  171.88    1.27   5   1.723   1.439  38.490  17.257   0.705   0.747
   3  -4   3  156.59    1.22   8   1.735   1.429  38.981  16.016   0.703   0.748
   3  -4   4  559.69    2.05   6   1.673   1.479  36.240  21.699   0.712   0.741
  -3  -4  -4  579.91    1.90   3   1.497   1.721  25.719  37.012   0.738   0.705
  -3   4  -4  508.34    1.84   3   1.488   1.736  24.943  37.661   0.739   0.703
   3   4   4  597.60    2.08   5   1.676   1.509  36.415  24.395   0.712   0.736
  -3  -4  -4  617.24    2.05  10   1.456   1.693  22.063  35.769   0.744   0.709
   3  -4   4  531.20    1.99   8   1.678   1.488  36.502  22.616   0.711   0.739
  -3  -5  -4   35.77    1.14  10   1.505   1.733  26.338  37.542   0.737   0.703
   3  -5   4   33.02    1.30   8   1.730   1.549  38.768  27.471   0.704   0.730
;
_shelx_hkl_checksum     78107
_shelx_res_file
;
TITL 210123KCl_sat_cryst_shot3 in P2(1)/n
    shelx.res
    created by SHELXL-2018/3 at 14:13:40 on 20-Oct-2022
REM P2(1)/n (#14 in standard setting)
CELL 0.71073   5.687030   6.396858   8.446741  90.0000 107.0838  90.0000
ZERR    4.00   0.006901   0.000855   0.003076   0.0000   0.0838   0.0000
LATT  1
SYMM -x+1/2, y+1/2,-z+1/2
SFAC H O Cl K
UNIT 8 4 4 4
L.S.   10
ACTA
BOND   $H
CONF
TEMP     25.0
FMAP   2
rem omit 1 1 2
PLAN     25
LIST 3
WGHT    0.100000
FVAR       0.95740
K1    4    0.690205    0.195393    0.932707    11.00000    0.02604
CL1   3    0.746904    0.201399    0.583198    11.00000    0.02508
O1    2    0.243591    0.991933    0.766181    11.00000    0.03287
HKLF 4
REM  210123KCl_sat_cryst_shot3 in P2(1)/n
REM wR2 = 0.1984, GooF = S = 1.797, Restrained GooF = 1.797 for all data
REM R1 = 0.0610 for 147 Fo > 4sig(Fo) and 0.0610 for all 147 data
REM 13 parameters refined using 0 restraints
END
WGHT      0.1151      0.1922
REM Highest difference peak  0.564,  deepest hole -0.343,  1-sigma level  0.132
Q1    1   0.9289  0.1929  0.9009  11.00000  0.05    0.56
Q2    1   0.3331  0.9782  0.7391  11.00000  0.05    0.49
Q3    1   0.5486  0.2068  0.6033  11.00000  0.05    0.48
Q4    1   0.1683  1.0968  0.7579  11.00000  0.05    0.37
Q5    1   0.7208  0.0874  0.5762  11.00000  0.05    0.25
Q6    1   0.7465  0.3169  0.5745  11.00000  0.05    0.25
Q7    1   0.2463  0.8105  0.7553  11.00000  0.05    0.24
Q8    1   0.5318  0.0697  0.9388  11.00000  0.05    0.22
Q9    1   0.8523  0.2109  1.0670  11.00000  0.05    0.22
Q10   1   0.7111  0.3362  0.9360  11.00000  0.05    0.19
Q11   1   0.9569  0.0755  0.5601  11.00000  0.05    0.17
Q12   1   0.7080 -0.0206  0.7593  11.00000  0.05    0.11
Q13   1   0.7418  0.3011  0.7450  11.00000  0.05    0.11
Q14   1   0.2087  1.0465  0.6032  11.00000  0.05    0.10
Q15   1   0.8947  0.1550  0.4238  11.00000  0.05    0.07
;
_shelx_res_checksum     56600
