# Supplementary material for: Crystal structure of potassium chloride monohydrate: water intercalation into the B1 structure of KCl under high pressure
Source: Acta Crystallogr C Struct Chem. 2022 Dec 1;78(Pt 12):749–54. doi: 10.1107/S2053229622011135 (PMC9720884; doi:10.1107/S2053229622011135)
Supplement: Supplementary file 2 [file c-78-00749-Isup2.hkl]

#
# h,k,l, Fc-squared, Fo-squared, sigma(Fo-squared), status flag
#
data_I
_shelx_title ' 210123KCl_sat_cryst_shot3 in P2(1)/n'
_shelx_refln_list_code          4
_shelx_F_calc_maximum      104.51
_exptl_crystal_F_000       184.00
_reflns_d_resolution_high  0.8311

loop_
 _space_group_symop_operation_xyz
 'x, y, z'
 '-x+1/2, y+1/2, -z+1/2'
 '-x, -y, -z'
 'x-1/2, -y-1/2, z-1/2'

_cell_length_a     5.6870
_cell_length_b     6.3969
_cell_length_c     8.4467
_cell_angle_alpha  90.000
_cell_angle_beta  107.084
_cell_angle_gamma  90.000

_shelx_F_squared_multiplier     1.000

loop_
 _refln_index_h
 _refln_index_k
 _refln_index_l
 _refln_F_squared_calc
 _refln_F_squared_meas
 _refln_F_squared_sigma
 _refln_observed_status
   0   2   0       4011.90       4342.01       142.24 o
   1   2   0       3779.06       4004.58        53.46 o
   1   3   0        223.27        146.22        11.08 o
   1   4   0       3254.44       3184.04        92.61 o
   1   5   0         95.94        109.91         0.55 o
   2   5   0          6.09          4.35         0.39 o
   0   6   0        424.15        455.53        40.28 o
   1   6   0       1402.46       1504.81       126.66 o
   2   6   0        249.05        256.98         6.15 o
   1   7   0         19.49         16.36         0.94 o
   2   7   0         61.11         56.90         1.20 o
   1   0   1       2097.49       1250.68        93.11 o
   0   1   1         56.48         37.59         0.92 o
   1   1   1         26.81         25.82         1.22 o
  -1   2   1       1886.98       2471.80       207.44 o
   0   2   1        704.37        706.97        26.59 o
   1   2   1       4394.27       4181.88       202.23 o
   2   2   1       1078.24        910.89         6.62 o
  -1   3   1          5.46         10.25         0.37 o
   0   3   1         43.41         41.33         2.76 o
   1   3   1         20.14         21.43         0.89 o
   2   3   1        107.71        107.76        11.20 o
  -1   4   1         29.75         32.81         1.83 o
   0   4   1        951.41       1027.35         1.88 o
   1   4   1          1.42          1.15         0.29 o
   2   4   1       1530.62       1393.37        70.70 o
  -1   5   1         19.74         21.70         1.21 o
   0   5   1         15.48         17.11         0.55 o
   1   5   1         11.46         11.99         0.32 o
   2   5   1         99.36         68.02         3.31 o
   0   6   1        239.63        245.60        12.01 o
   1   6   1         17.38         22.41         0.80 o
   2   6   1        464.15        390.81         4.19 o
  -1   7   1         26.04         27.30         0.97 o
   0   7   1          2.64          3.45         1.07 o
   2   7   1         43.52         48.97         2.06 o
   0   0   2       1951.00       2009.69        75.75 o
   2   0   2          8.87          7.02         0.78 o
   0   1   2          4.68          8.48         0.37 o
   1   1   2          1.88          4.18         0.18 o
   2   1   2        101.18         78.61         6.31 o
   0   2   2       4182.88       5126.88       159.29 o
   1   2   2        406.91        365.63        13.35 o
   2   2   2        720.69        700.02        35.07 o
  -1   3   2         28.24         33.97         0.37 o
   0   3   2          6.54          7.37         0.29 o
   1   3   2        105.26        105.94         5.46 o
   2   3   2          4.27          4.83         0.23 o
  -1   4   2       1918.86       1682.01        54.90 o
   0   4   2          1.33          1.39         0.14 o
   1   4   2        652.47        763.69        16.88 o
   2   4   2         11.77         10.19         0.22 o
  -1   5   2        115.81         90.19         0.59 o
   0   5   2         16.54         18.01         0.68 o
   1   5   2          5.77          3.45         0.24 o
   2   5   2         16.47         17.01         0.34 o
   0   6   2         14.86         20.06         0.77 o
   1   6   2        182.12        178.03         5.64 o
  -1   7   2         29.08         29.97         1.00 o
   2   7   2         17.51         16.89         0.73 o
   1   0   3      10923.28      12325.60       504.63 o
   0   1   3          0.95          1.35         0.13 o
   1   1   3         17.12         19.31         0.83 o
   2   1   3         71.83         67.27         4.18 o
   0   2   3       2618.49       3096.29       155.40 o
   1   2   3       2074.95       2046.24        85.88 o
   2   2   3       1340.94       1241.50        66.71 o
   3   2   3        657.78        613.19        37.25 o
   0   3   3        177.32        160.77         6.20 o
   1   3   3          1.51          1.54         0.10 o
   2   3   3         90.96         63.63         3.37 o
   3   3   3         88.67         81.63         3.54 o
  -1   4   3        519.39        510.72         1.52 o
   0   4   3       2661.79       2562.20       150.50 o
   1   4   3        484.33        469.76        36.99 o
   2   4   3       1661.41       1657.68        33.63 o
   3   4   3        199.19        166.72         6.72 o
  -1   5   3          7.55          6.72         0.60 o
   0   5   3         25.39         24.04         1.50 o
   2   5   3        108.81        132.19         4.54 o
  -1   6   3        256.31        239.22         1.34 o
   0   6   3       1211.82       1368.51        96.65 o
   1   6   3        284.98        307.91        10.39 o
   2   6   3        830.21        885.03        30.71 o
  -1   7   3         45.45         40.59         1.10 o
   0   7   3         15.64         15.65         2.34 o
   2   0   4        753.52        662.81        55.32 o
   0   1   4         89.80        102.33        10.44 o
   1   1   4         50.36         41.10         1.79 o
   2   1   4         19.68         20.31         1.09 o
   0   2   4        861.83       1114.61        96.51 o
   1   2   4        301.54        288.67        16.81 o
   2   2   4       1194.44       1111.06        60.64 o
   3   2   4        339.77        298.64         3.76 o
   2   3   4         19.67         19.03         1.43 o
   3   3   4         90.76        106.40         2.55 o
   0   4   4          5.92          7.35         0.66 o
   1   4   4        527.56        520.22        41.03 o
   3   4   4        602.29        617.43        15.90 o
   0   5   4         10.97         10.14         0.64 o
   1   5   4          7.96         11.31         0.38 o
   2   5   4          3.88          4.52         0.41 o
   3   5   4         51.08         37.78         1.50 o
   1   6   4        170.70        167.53        11.99 o
   2   6   4         15.79         17.07         0.70 o
   0   7   4         20.40         21.64         1.09 o
   1   0   5        609.89        727.21         4.98 o
   3   0   5         13.19         17.86         2.14 o
   0   1   5         58.70         40.45         5.81 o
   2   1   5          0.60          2.12         0.46 o
   3   1   5         15.45         13.36         0.90 o
   0   2   5        599.70        639.35        92.88 o
   1   2   5       1020.94       1090.83        88.33 o
   2   2   5        106.39         97.01         5.86 o
   3   2   5        130.31        110.09        13.47 o
   2   3   5         44.42         48.04         4.10 o
   0   4   5        964.96        722.58        40.00 o
   2   4   5        217.19        214.08        23.15 o
   0   5   5         66.38         60.94         0.87 o
   1   5   5         10.21         12.18         1.03 o
   0   6   5        336.66        307.06         1.55 o
   1   6   5         10.63         10.81         1.68 o
   0   0   6       3353.82       4630.18         6.45 o
   2   0   6       2231.04       2649.75         4.15 o
   0   1   6        221.30        219.73        35.78 o
   1   1   6          4.89          4.89         0.99 o
   2   1   6         15.57         17.95         1.07 o
   3   1   6         27.83         30.65         3.54 o
   0   2   6        906.56        937.77       134.66 o
   1   2   6        766.33        782.28       120.78 o
   2   2   6        701.37        633.14        78.24 o
   3   2   6        343.39        288.05        43.26 o
   0   3   6         54.49         45.59         0.65 o
   1   3   6         45.65         43.73         8.67 o
   2   3   6          2.25          4.15         1.21 o
   0   4   6        196.07        156.59        10.87 o
   1   4   6       1106.86       1101.05       189.26 o
   2   4   6        133.39        178.16         1.67 o
   0   1   7         40.33         53.94         1.11 o
   1   1   7          9.82          7.72         1.82 o
   2   1   7          9.91         10.95         1.40 o
   0   2   7          7.98          8.90         0.43 o
   1   2   7        199.17        168.17        52.47 o
   2   2   7         94.14        116.56         1.53 o
   0   4   7         26.77         22.83         0.53 o
   1   1   8         13.81         13.72         3.39 o
   1   2   8        164.53        222.35         1.88 o
                                                
